# Supplementary material for: Global pulses of organic carbon burial in deep-sea sediments during glacial maxima
Source: Nat Commun. 2016 Feb 29;7:10796. doi: 10.1038/ncomms10796 (PMC4773493; doi:10.1038/ncomms10796)
Supplement: Supplementary Data 1 — Global TOC MAR in deep sea sediment for several province map, and mean scenario. [file ncomms10796-s2.xlsx]

## Sheet: Feuil1
Total Organic Carbon (TOC) mass accumulation rate(MAR) compilation from: Global pulses of organic carbon burial in deep-sea sediments during glacial maxima; O. Cartapanis D. Bianchi, S. L. Jaccard and E.D. Galbraith; Nature communication 2016 (NCOMMS-15-13700B)
Global TOC MAR in deep sea sediment for several province map.
	Original reconstruction							Corrected reconstruction from long term trend
age (ka)	OCEANS	SEAS	Longhurst (L.)	modified L. 1	modified L. 1+depth	modified L. 2	modified L. 2+depth	OCEANS	SEAS	Longhurst (L.)	modified L. 1	modified L. 1+depth	modified L. 2	modified L. 2+depth	mean	stdev
0	18.2663	19.0509	17.3406	17.8646	17.329	17.873	18.5111	16.8983	17.5074	16.1433	16.5231	16.4714	16.4251	16.3393	16.6154	0.625575
1	17.2258	17.7212	17.5063	17.8203	17.8488	18.1725	18.8002	16.6915	16.9495	17.1288	17.3509	17.551	17.6447	17.9053	17.3174	0.504826
2	16.8591	17.174	17.1115	17.1897	17.46	17.0871	17.3406	16.9243	16.955	17.2938	17.3209	17.5573	17.2009	17.3016	17.222	0.191678
3	16.2644	16.5159	17.9769	16.5524	16.8963	16.3838	16.9587	16.7417	16.6743	18.511	17.0668	17.257	16.9166	17.4394	17.2295	0.58041
4	16.0539	16.333	17.1453	16.3191	16.5446	16.2516	16.6319	16.8022	16.7369	17.8756	17.0538	17.0698	17.0362	17.3804	17.1364	0.353614
5	15.9246	16.2692	16.0126	16.0545	16.217	15.8769	16.0724	16.8495	16.8302	16.8354	16.901	16.8406	16.8018	16.9216	16.8543	0.143001
6	15.6379	16.0008	15.2793	15.6189	15.7826	15.4155	15.4722	16.6915	16.6743	16.1433	16.5231	16.4714	16.4251	16.3393	16.4669	0.241191
7	15.5514	16.0331	15.374	15.7574	15.882	15.4699	15.5047	16.7247	16.8106	16.2712	16.7103	16.6301	16.5548	16.3777	16.5828	0.24204
8	15.9087	16.1773	15.7945	16.1599	16.2537	15.7911	15.8131	17.2003	17.0576	16.7257	17.1618	17.0608	16.9513	16.6938	16.9788	0.203733
9	16.5528	16.4955	16.2704	16.4608	16.5297	16.3768	16.3396	17.9615	17.4775	17.2364	17.5119	17.3952	17.6121	17.23	17.4892	0.105422
10	17.09	17.3443	16.9343	16.8759	16.8717	17.2209	17.2695	18.6145	18.4269	17.9357	17.9764	17.7953	18.5313	18.1715	18.2074	0.196523
11	17.4231	18.4092	17.7025	17.6011	17.4635	18.0649	18.2607	19.0621	19.5912	18.7401	18.7513	18.4448	19.4502	19.176	19.0308	0.39639
12	17.9364	19.2112	18.5919	18.3847	18.1638	19.1293	19.3603	19.6887	20.4914	19.6663	19.5847	19.2024	20.5895	20.2907	19.9305	0.556938
13	18.6	19.1669	19.8627	19.0617	18.9206	20.6371	20.9373	20.4642	20.5442	20.9746	20.3117	20.016	22.1719	21.8846	20.9096	0.901076
14	18.5686	19.6424	21.7084	19.6831	19.7593	22.3372	23.5138	20.5435	21.1157	22.8586	20.9832	20.9112	23.9467	24.4798	22.1198	1.78799
15	18.7109	20.2127	23.891	20.5443	20.7035	24.5114	27.0992	20.7954	21.7809	25.08	21.8947	21.9114	26.1953	28.0856	23.6776	2.98042
16	19.1233	20.5711	25.5362	21.2912	21.4692	26.2104	29.6752	21.316	22.2331	26.7648	22.6921	22.7328	27.9686	30.6837	24.913	3.79268
17	19.6883	21.2472	26.7285	21.9512	22.2167	27.8527	32.0155	21.988	23.0018	27.9972	23.4027	23.5354	29.6851	33.0477	26.094	4.43709
18	20.0943	21.5997	27.4943	22.5512	22.6839	28.686	32.5716	22.4998	23.4459	28.8037	24.0535	24.0575	30.5924	33.6293	26.726	4.54715
19	20.4082	21.7324	28.0783	23.0613	23.0355	29.1229	31.9991	22.9182	23.669	29.4291	24.6145	24.4635	31.1033	33.0837	27.0402	4.35875
20	20.8948	22.3615	28.7465	23.4539	23.6095	30.5853	34.5964	23.5081	24.3874	30.1392	25.0581	25.0915	32.6394	35.7096	28.0762	5.05377
21	20.8612	22.3602	28.4385	22.8921	23.5482	30.2444	36.1059	23.5766	24.4744	29.8738	24.5475	25.0839	32.3722	37.2493	28.1682	5.48573
22	20.8768	22.3639	27.4847	22.5333	23.3894	29.1574	35.3078	23.6932	24.5653	28.963	24.2399	24.9783	31.3586	36.4828	27.7544	5.1153
23	20.2059	22.0501	26.2161	22.025	22.8164	27.6476	32.8487	23.122	24.3375	27.738	23.783	24.458	29.922	34.0569	26.7739	4.38166
24	19.3695	21.6063	25.1695	21.3413	22.2362	26.227	30.9285	22.3841	23.9788	26.7355	23.1509	23.9302	28.5744	32.1713	25.8465	3.90516
25	18.8803	21.006	26.4105	20.8915	21.6229	26.3562	29.9529	21.9923	23.4625	28.0212	22.7526	23.3688	28.7765	31.2318	25.658	4.00214
26	18.3532	20.2788	27.427	20.527	21.0921	26.1196	28.2671	21.5613	22.8182	29.0828	22.4397	22.8897	28.6126	29.5836	25.284	3.993
27	17.869	20.2833	25.0022	20.4722	21.0086	25.056	27.0996	21.1722	22.9046	26.7037	22.4366	22.8573	27.6214	28.455	24.593	3.33102
28	17.4481	20.3431	22.8483	20.3114	20.7178	24.0736	25.8935	20.8451	23.0452	24.5959	22.3275	22.6172	26.7113	27.2892	23.9188	2.80894
29	16.6987	19.5864	21.4256	19.6259	19.8626	22.6448	23.8376	20.1884	22.3683	23.2198	21.6939	21.8124	25.3545	25.2749	22.8446	2.34686
30	16.0376	18.8242	20.2875	18.7918	19.2335	21.4231	22.1992	19.6188	21.6849	22.1288	20.9116	21.2332	24.2047	23.6793	21.923	2.02521
31	16.0084	18.8449	19.8779	19.3548	19.5778	23.9808	25.4835	19.68	21.7833	21.7666	21.5265	21.627	26.834	27.0078	22.8893	3.22476
32	16.0705	18.8771	20.1977	21.333	20.899	23.5088	31.2505	19.8313	21.8923	22.1343	23.5567	22.9973	26.4334	32.8203	24.238	4.78136
33	15.7662	18.5255	19.6271	21.182	20.6547	22.8633	29.2299	19.6151	21.6163	21.612	23.4577	22.8017	25.8589	30.8464	23.6869	4.21611
34	15.3751	17.7098	18.7783	20.1179	19.7143	21.6303	25.4583	19.311	20.8753	20.8119	22.4455	21.9096	24.6969	27.1227	22.4533	3.17444
35	15.1998	17.2422	18.607	20.1709	19.8495	21.825	26.5514	19.2216	20.4814	20.6898	22.5506	22.0927	24.9623	28.2649	22.609	3.62508
36	14.9596	17.296	18.4289	21.5427	21.3283	21.6275	25.9854	19.0661	20.608	20.5611	23.9743	23.6189	24.8351	27.7491	22.9161	3.5965
37	14.7604	17.0746	17.8957	21.5571	21.0466	20.427	22.4696	18.9505	20.4582	20.0777	24.0407	23.3843	23.7047	24.2846	22.1287	2.79856
38	14.5299	16.8019	17.6564	20.3852	19.754	19.4881	20.6613	18.8025	20.2563	19.8885	22.9208	22.1384	22.8357	22.5288	21.3387	2.2407
39	14.7833	17.0128	17.5798	20.2931	19.616	19.5146	20.1644	19.1374	20.537	19.8623	22.8806	22.0466	22.9317	22.0853	21.3544	2.04498
40	15.3637	17.2324	17.4155	20.1425	19.3949	19.6336	19.9056	19.7982	20.8254	19.7488	22.7819	21.8714	23.12	21.881	21.4324	1.79603
41	15.1222	16.7291	17.2022	18.771	19.2896	18.5558	19.8941	19.636	20.3899	19.5866	21.4623	21.8115	22.1112	21.9251	20.9889	1.66635
42	14.7785	16.2298	16.6347	17.8654	18.949	17.3304	19.75	19.3704	19.9575	19.0704	20.6085	21.5158	20.9546	21.8375	20.4735	1.68132
43	14.7176	16.0084	16.1893	16.143	17.3132	16.7087	18.0328	19.3867	19.8021	18.6766	18.9379	19.9247	20.4013	20.1777	19.6153	1.05481
44	14.478	15.6507	15.912	15.8564	16.9383	16.4051	17.8136	19.2231	19.5094	18.4511	18.7031	19.594	20.1658	20.0169	19.3805	1.05214
45	14.2462	15.3576	15.8745	15.8074	16.8109	16.249	17.2994	19.0664	19.2803	18.4658	18.7057	19.5103	20.0775	19.5619	19.2383	0.99425
46	14.3578	15.309	16.0141	15.9631	16.8106	16.4875	18.2364	19.252	19.2949	18.6577	18.913	19.5534	20.3834	20.5591	19.5162	1.21611
47	14.453	15.1877	16.0822	16.0443	16.9502	16.7698	20.3574	19.4201	19.2357	18.7784	19.0456	19.736	20.7329	22.7411	19.9557	1.89
48	14.2512	15.0259	16.2806	16.1196	16.943	16.7514	20.2542	19.2902	19.1352	19.0295	19.1723	19.7713	20.7814	22.6997	19.9828	1.90499
49	14.4243	15.1911	16.7683	16.4173	17.0176	17.1153	20.0437	19.5342	19.3608	19.5702	19.5212	19.8881	21.2117	22.5518	20.234	1.77917
50	14.2882	15.0665	16.7973	16.3974	16.9473	16.887	19.6539	19.4679	19.2956	19.6523	19.5525	19.8594	21.0496	22.2253	20.1575	1.6981
51	13.7439	14.5896	16.5907	16.0255	16.3946	16.08	18.4354	18.9924	18.8773	19.4989	19.2316	19.3481	20.3084	21.071	19.6182	1.50109
52	13.6971	14.4079	16.7728	15.9669	16.1456	15.9915	17.8003	19.0134	18.7533	19.7345	19.224	19.14	20.2853	20.5007	19.5216	1.38365
53	13.9303	14.5204	17.0592	16.0367	16.3283	16.4243	18.0338	19.3134	18.9226	20.0744	19.3446	19.3632	20.7832	20.7997	19.8001	1.41448
54	13.9806	14.7354	17.0744	16.0423	16.5443	16.6902	18.2468	19.4295	19.1935	20.1433	19.4008	19.6193	21.1138	21.0788	19.997	1.43801
55	13.9069	14.9111	16.9193	16.0403	16.6451	16.9374	18.4534	19.4206	19.4242	20.0419	19.4494	19.7597	21.4253	21.3521	20.1247	1.48647
56	13.6384	14.607	16.7945	15.73	16.5208	16.8737	18.5072	19.216	19.1742	19.9709	19.1894	19.6747	21.4255	21.4733	20.0177	1.6061
57	13.224	14.3412	16.5912	15.5121	16.3407	16.2279	18.0539	18.8645	18.9617	19.8215	19.0216	19.5334	20.8433	21.0879	19.7334	1.58189
58	12.9393	14.0021	16.2921	15.2218	16.085	15.6161	17.5266	18.6416	18.6751	19.5764	18.7814	19.3162	20.2946	20.6291	19.4163	1.52059
59	12.7608	13.781	16.0109	15.0478	15.9325	15.2872	17.1639	18.5241	18.5055	19.3493	18.6572	19.2017	20.0286	20.3354	19.2288	1.47311
60	12.7109	13.6622	15.619	14.9244	15.8202	14.9528	16.4877	18.5342	18.4375	19.0114	18.5834	19.127	19.7565	19.7287	19.0255	1.30447
61	12.7007	13.6564	15.2474	14.8208	15.7323	14.7574	16.0011	18.5829	18.4815	18.694	18.5293	19.0764	19.6231	19.3119	18.8999	1.16636
62	12.2961	13.6571	15.0496	14.7509	15.7608	14.4641	16.054	18.2364	18.5314	18.5502	18.5086	19.1417	19.3913	19.4352	18.8278	1.28438
63	11.7439	13.5106	14.8157	14.5771	15.6848	14.0741	16.0517	17.7414	18.4331	18.3704	18.3838	19.102	19.0624	19.5037	18.6567	1.44441
64	11.3166	13.2408	14.6184	14.3086	15.4658	13.867	15.9406	17.3703	18.2107	18.2272	18.1641	18.919	18.916	19.4637	18.4673	1.53321
65	11.1297	13.127	14.5755	14.159	15.3626	13.8932	15.893	17.2386	18.1435	18.2383	18.0632	18.8513	19.0025	19.4876	18.4322	1.57087
66	11.2275	13.1729	14.5517	14.0815	15.197	14.0538	15.7187	17.3908	18.2352	18.2685	18.034	18.721	19.2229	19.3852	18.4654	1.47602
67	11.2881	13.0982	14.3543	13.8911	14.8368	14.0964	15.3293	17.5048	18.2055	18.125	17.8917	18.3954	19.3248	19.0679	18.3593	1.3296
68	11.1909	12.9422	14.0759	13.6566	14.5418	13.8637	14.9798	17.4601	18.0937	17.9005	17.7051	18.1348	19.151	18.7908	18.1766	1.24676
69	11.0445	12.7712	14.0421	13.5766	14.4527	13.6595	15.0096	17.3654	17.9662	17.9204	17.6726	18.0796	19.0052	18.8932	18.1289	1.29562
70	11.0066	12.6741	13.9881	13.5082	14.4022	13.6351	15.1532	17.3782	17.9117	17.9201	17.6515	18.0626	19.0388	19.1096	18.1532	1.33543
71	11.1846	12.7404	13.8459	13.4153	14.3106	13.74	15.0017	17.6061	18.0199	17.8314	17.6057	18.0041	19.2012	19.0311	18.1856	1.22642
72	11.3611	12.8249	13.7353	13.313	14.1973	13.6927	14.6362	17.8316	18.1455	17.7742	17.5502	17.9235	19.2109	18.7388	18.1678	1.06905
73	11.3001	12.7111	13.5241	13.1059	13.9261	13.3667	14.2324	17.8186	18.072	17.6163	17.3896	17.6845	18.9415	18.4083	17.9901	0.963984
74	11.4001	12.6795	13.3809	12.9583	13.7194	13.1002	14.1176	17.9659	18.08	17.5262	17.2882	17.5096	18.731	18.3669	17.924	0.872513
75	11.621	12.7299	13.2758	12.891	13.58	12.9244	14.038	18.2331	18.1692	17.474	17.2667	17.4017	18.6107	18.3609	17.9309	0.761772
76	11.5845	12.5318	13.0545	12.7995	13.4119	12.5564	13.7035	18.2422	18.0092	17.3054	17.2208	17.2646	18.2978	18.0999	17.7771	0.690882
77	11.3488	12.2535	12.738	12.6406	13.2097	12.1658	13.1408	18.0511	17.7682	17.0415	17.1071	17.093	17.9617	17.6107	17.519	0.644006
78	11.1169	12.0706	12.4089	12.4219	12.9964	11.8651	12.5211	17.8631	17.6219	16.7647	16.9333	16.9099	17.715	17.0645	17.2675	0.596142
79	10.8769	11.7235	12.0779	12.176	12.7546	11.5248	11.8988	17.6661	17.3107	16.4857	16.732	16.6979	17.4282	16.5158	16.9766	0.584025
80	10.5555	11.3576	11.8156	11.9894	12.4988	11.1634	11.6489	17.3868	16.9799	16.2753	16.5896	16.4714	17.1197	16.3393	16.7374	0.62511
81	10.317	11.3158	11.6883	11.9171	12.7206	10.8837	11.7645	17.1897	16.9726	16.1997	16.5611	16.7222	16.8924	16.5283	16.7237	0.772534
82	10.1072	11.1956	11.5859	11.8396	12.647	10.6453	11.7682	17.0204	16.8861	16.1485	16.5271	16.6772	16.706	16.6052	16.6529	0.836772
83	9.85104	10.9681	11.5296	11.7924	12.615	10.4444	11.7469	16.8039	16.6916	16.1433	16.5231	16.6732	16.5563	16.6571	16.5784	0.927578
84	9.69974	10.9184	11.5185	11.7813	12.6221	10.3035	11.7888	16.6915	16.6743	16.183	16.5547	16.7081	16.4663	16.7719	16.5785	0.994518
85	9.76805	10.9782	11.572	11.7963	12.6817	10.2146	11.8762	16.798	16.7657	16.2869	16.6121	16.795	16.4276	16.932	16.6596	1.01516
86	9.83561	11.0073	11.6154	11.772	12.7446	10.1625	11.9929	16.9028	16.8258	16.3804	16.6298	16.8848	16.4251	17.1212	16.7385	1.03384
87	9.8277	11.0262	11.5905	11.7211	12.777	10.2352	12.1722	16.9315	16.875	16.4053	16.6204	16.9436	16.5468	17.3728	16.8136	1.04653
88	9.88022	11.1003	11.6309	11.7556	12.8409	10.4478	12.328	17.0198	16.9787	16.4951	16.6961	17.0336	16.808	17.6006	16.9474	1.0343
89	9.86113	11.1465	11.7057	11.8195	12.8936	10.6408	12.3705	17.0356	17.0539	16.6189	16.8008	17.112	17.0489	17.7147	17.055	1.03222
90	9.86542	11.1707	11.7994	11.9138	12.9665	10.8086	12.4017	17.0742	17.1064	16.7613	16.9354	17.2101	17.264	17.8173	17.1669	1.03737
91	9.97722	11.2227	11.8791	11.9967	12.9988	10.9591	12.4034	17.2194	17.186	16.8893	17.0583	17.2672	17.4612	17.8899	17.2816	1.00133
92	10.0061	11.1655	11.8516	11.9413	12.9279	10.9673	12.2553	17.281	17.1557	16.9096	17.0423	17.2207	17.5156	17.8124	17.2768	0.957535
93	10.0413	11.1292	11.7239	11.8444	12.8172	10.9907	12.056	17.3482	17.1458	16.8294	16.9844	17.134	17.5845	17.6833	17.2442	0.888473
94	10.1312	11.2227	11.5754	11.7634	12.7057	11.1188	11.9225	17.4693	17.265	16.7279	16.9419	17.046	17.7574	17.6195	17.261	0.796104
95	10.1389	11.2445	11.5942	11.7743	12.709	11.2488	11.8583	17.5075	17.312	16.7933	16.9909	17.0725	17.9317	17.6245	17.3189	0.780452
96	10.0076	11.1254	11.7244	11.8923	12.8248	11.3253	11.7835	17.406	17.2173	16.9696	17.1466	17.2111	18.0518	17.6185	17.3744	0.859568
97	9.80279	10.92	11.7858	12.0023	12.9212	11.2831	11.6206	17.2303	17.0358	17.0766	17.2937	17.3298	18.0527	17.5238	17.3632	0.968551
98	9.57756	10.7321	11.8285	12.1164	13.0294	11.2006	11.4221	17.0334	16.8711	17.1645	17.4444	17.4599	18.0126	17.3929	17.3398	1.09223
99	9.42605	10.6374	11.7004	12.0376	12.9637	10.9667	11.1517	16.9095	16.7991	17.081	17.4018	17.4157	17.8204	17.1897	17.231	1.12171
100	9.40859	10.6631	11.4285	11.7773	12.7315	10.6	10.8323	16.919	16.8469	16.8532	17.1771	17.2045	17.4947	16.9367	17.0617	1.04819
101	9.29948	10.6302	11.1243	11.4706	12.4405	10.1455	10.4972	16.8361	16.8354	16.5926	16.9056	16.9342	17.0806	16.6674	16.836	1.00388
102	9.12935	10.5247	10.7604	11.1367	12.1267	9.65695	10.1741	16.6915	16.7508	16.2717	16.6063	16.6407	16.6318	16.4095	16.5718	0.984509
103	9.14871	10.4296	10.5895	11.0194	12.0367	9.4112	10.0395	16.7358	16.676	16.1433	16.5231	16.5705	16.4251	16.3393	16.4876	0.98068
104	9.28198	10.4081	10.6563	11.1409	12.1544	9.39867	10.0317	16.8932	16.6743	16.252	16.6782	16.7076	16.451	16.3953	16.5788	1.00583
105	9.39307	10.4577	10.7034	11.2443	12.2615	9.46055	10.0814	17.0279	16.743	16.3404	16.8145	16.8337	16.5506	16.508	16.6883	1.01484
106	9.46787	10.5118	10.6905	11.423	12.2986	9.54474	10.2042	17.1256	16.8157	16.3682	17.0257	16.8895	16.6718	16.693	16.7985	1.01078
107	9.45027	10.5393	10.675	11.5864	12.3015	9.60408	10.3666	17.1302	16.8613	16.3928	17.221	16.9105	16.7674	16.9169	16.8857	1.01903
108	9.39302	10.5477	10.6604	11.488	12.2325	9.57758	10.4176	17.0945	16.8872	16.4177	17.154	16.8593	16.7765	17.0285	16.8883	0.999463
109	9.36688	10.5536	10.6176	11.3599	12.1031	9.54291	10.3211	17.0893	16.91	16.4138	17.0566	16.7472	16.7768	16.9917	16.8551	0.960812
110	9.43412	10.6227	10.6903	11.397	12.099	9.55895	10.2933	17.1768	16.9955	16.5246	17.1239	16.76	16.827	17.0227	16.9187	0.951003
111	9.56026	10.6857	10.7738	11.3792	12.1297	9.55965	10.3023	17.3226	17.0745	16.6456	17.1357	16.8072	16.8612	17.0897	16.9909	0.93375
112	9.56212	10.6089	10.8062	11.3125	12.0597	9.59286	10.3613	17.3435	17.013	16.7149	17.098	16.7533	16.9271	17.2057	17.0079	0.897033
113	9.50818	10.5406	10.7711	11.2266	11.9118	9.65623	10.4637	17.308	16.9596	16.7159	17.0405	16.6211	17.0225	17.3642	17.0045	0.841177
114	9.58983	10.6949	10.799	11.2453	11.8858	9.74524	10.4615	17.4075	17.1283	16.7792	17.087	16.6104	17.1428	17.417	17.0817	0.804322
115	9.70587	10.8652	10.9624	11.3603	11.9802	9.85721	10.4915	17.5407	17.3124	16.9772	17.2291	16.7196	17.2853	17.5011	17.2236	0.806033
116	9.77075	10.8192	11.0598	11.4177	11.7257	9.86116	10.3972	17.6222	17.2798	17.1086	17.3131	16.4795	17.319	17.4597	17.226	0.749041
117	9.61035	10.6326	11.0614	11.3243	11.7036	9.67341	10.2345	17.4779	17.106	17.1434	17.2456	16.4714	17.1602	17.349	17.1362	0.809095
118	9.64752	10.5134	11.1062	11.2779	11.721	9.73338	10.269	17.5305	16.9992	17.2207	17.2244	16.5024	17.2484	17.4343	17.1657	0.790257
119	9.92923	10.5898	11.1935	11.3823	11.8236	10.0534	10.4058	17.8271	17.0875	17.3395	17.3534	16.6183	17.5959	17.6207	17.3489	0.712969
120	9.86307	10.4135	11.1803	11.3418	11.8489	10.0759	10.3735	17.7752	16.9226	17.3572	17.3368	16.6563	17.6452	17.6369	17.3329	0.734346
121	9.88524	10.3504	11.3507	11.5254	12.0584	10.125	10.457	17.8111	16.8706	17.5576	17.5437	16.8781	17.7201	17.7678	17.4499	0.818729
122	10.1418	10.5823	11.6989	11.8423	12.4341	10.4312	11.0005	18.0809	17.1129	17.9351	17.8832	17.2658	18.0515	18.3574	17.8124	0.847177
123	10.2609	10.6186	11.9349	12.0653	12.7112	10.7041	11.6923	18.2126	17.1592	18.1995	18.1281	17.5544	18.3486	19.094	18.0995	0.905623
124	10.1799	10.5992	12.0107	12.1634	12.7516	10.8402	11.8819	18.1436	17.1495	18.3029	18.2473	17.6059	18.5083	19.3272	18.1835	0.948857
125	10.0298	10.6926	12.0694	12.2197	12.8795	10.9604	12.1173	18.0051	17.2521	18.3882	18.3242	17.7444	18.6512	19.6049	18.2814	1.01649
126	10.1071	10.9768	12.2027	12.4119	13.1124	11.3676	12.5939	18.0934	17.5449	18.5473	18.5362	17.9876	19.0803	20.1225	18.5589	1.05004
127	10.3173	11.341	12.3913	12.6509	13.2675	11.9239	13.114	18.3141	17.9174	18.7608	18.7943	18.1525	19.6577	20.6823	18.897	1.04494
128	10.8093	11.8655	12.7768	13.0329	13.6457	12.503	13.7542	18.8161	18.4499	19.1703	19.1947	18.5401	20.257	21.3607	19.3984	1.03238
129	11.4618	12.4576	13.2374	13.4744	14.286	12.9766	14.5139	19.478	19.0494	19.654	19.6537	19.1894	20.75	22.1572	19.9903	1.04918
130	11.8884	12.8645	13.546	13.7073	14.6663	13.2658	15.1375	19.9136	19.4633	19.9848	19.9036	19.5783	21.0578	22.8163	20.3882	1.08745
131	12.2908	13.3064	13.8637	13.9554	15.0037	13.8096	15.8098	20.3244	19.9119	20.3237	20.1678	19.9239	21.6193	23.5225	20.8276	1.1359
132	12.6255	13.6708	14.0487	14.1607	15.282	14.3198	16.6444	20.6671	20.2825	20.5289	20.3886	20.21	22.1464	24.3896	21.2304	1.27034
133	12.881	13.9414	14.4159	14.3767	15.6958	14.8382	18.0949	20.93	20.5589	20.9154	20.6191	20.6311	22.6808	25.871	21.7438	1.65063
134	13.5553	14.9678	15.0769	15.0262	16.6411	16.0359	21.0809	21.6113	21.5908	21.5946	21.2825	21.5833	23.8937	28.8865	22.9204	2.41693
135	14.7205	16.2092	15.9597	15.9312	17.6249	18.0096	24.907	22.783	22.8373	22.4947	22.2006	22.5736	25.8817	32.7403	24.5016	3.3975
136	15.8311	16.7382	17.2592	16.9985	18.0439	20.3896	26.7688	23.8997	23.3711	23.8105	23.2802	22.9986	28.2751	34.6284	25.7519	3.76957
137	16.5634	17.1486	18.1996	17.5159	18.2376	21.5533	27.0678	24.6376	23.7858	24.7662	23.8091	23.198	29.4513	34.9521	26.3714	3.71608
138	16.9733	16.9236	18.6489	17.6716	18.6946	21.8656	28.1979	25.0526	23.5648	25.2297	23.9754	23.6603	29.7752	36.1051	26.7662	4.04376
139	17.0747	16.5605	18.7774	17.5368	18.8691	21.7287	28.857	25.1587	23.2053	25.3713	23.8506	23.8396	29.6491	36.7855	26.8371	4.29365
140	16.9666	16.2867	18.6299	17.264	18.4763	21.173	27.3424	25.0549	22.9348	25.2359	23.5868	23.4511	29.1032	35.2904	26.3796	3.82604
141	16.5593	15.699	18.3086	16.6743	17.85	20.1516	25.0787	24.6513	22.35	24.9255	23.0053	22.8289	28.0907	33.0446	25.5566	3.19675
142	16.0083	15.0599	17.2958	16.2663	17.3359	19.4247	23.227	24.1038	21.7135	23.9226	22.6048	22.3184	27.3719	31.209	24.7491	2.75778
143	15.7255	14.8323	17.2965	16.1852	17.0425	19.3479	22.4308	23.8239	21.4882	23.9321	22.5302	22.028	27.3022	30.4271	24.5045	2.58049
144	15.6454	14.7957	17.2674	16.1784	16.8905	19.46	21.7813	23.7464	21.4536	23.9106	22.5291	21.8788	27.4205	29.79	24.3899	2.41739
145	15.4205	14.5975	17.0958	16.0768	16.6456	19.238	20.8766	23.5236	21.257	23.7456	22.4324	21.6362	27.2037	28.896	24.0992	2.20459
146	15.1507	14.6174	17.2554	16.1001	16.6631	19.2522	20.6007	23.2555	21.2782	23.9105	22.4597	21.6556	27.2222	28.6289	24.0587	2.16273
147	15.0995	14.7131	17.4022	16.1031	16.7932	19.3618	20.4978	23.2057	21.3749	24.0616	22.4658	21.7872	27.3351	28.5328	24.109	2.14198
148	14.8176	14.4499	17.0948	15.6757	16.4669	18.6877	19.8889	22.9247	21.1125	23.7572	22.0407	21.4619	26.6634	27.9289	23.6985	1.9992
149	14.3975	14.2279	16.6851	15.2139	16.2302	17.9267	19.2995	22.5052	20.8909	23.3493	21.5801	21.2259	25.9039	27.3425	23.2568	1.86578
150	14.2833	14.2109	16.5032	15.0542	16.1936	17.6934	19.0846	22.3912	20.874	23.168	21.4209	21.1895	25.6711	27.1286	23.1205	1.80583
