# Supplementary material for: Global pulses of organic carbon burial in deep-sea sediments during glacial maxima
Source: Nat Commun. 2016 Feb 29;7:10796. doi: 10.1038/ncomms10796 (PMC4773493; doi:10.1038/ncomms10796)
Supplement: Supplementary Data 2 — Total Organic Carbon (TOC) mass accumulation rate (MAR) compilation [file ncomms10796-s3.xlsx]

## Sheet: Readme
Total Organic Carbon (TOC) mass accumulation rate (MAR) compilation from: Global pulses of organic carbon burial in deep-sea sediments during glacial maxima; O. Cartapanis, D. Bianchi, S. L. Jaccard and E.D. Galbraith; Nature communication 2016
TOC MAR compilation tab	TOC MAR were calculated from a combination of TOC content, age constrains, sedimentatio rates; bulk Mass Accumulation Rate, and density measurements from diverse sources. A record number was attributed to each records, and the references associated are listed in the References tab.
References tab	References used are reported in Reference Tab for TOC content, age model, sedimentatio rates; bulk Mass Accumulation Rate, and density measurements.

## Sheet: TOC MAR Compilation
record number	Sediment core name	Latitude	Longitude	Depth below sea level (m)	Depth below sea floor (m)	TOC (%)	Age (ka)	Sedimentation rate (cm/ka)	Density (g/cm2/ka)	Bulk MAR (g/cm2/ka)	TOC MAR (g/cm2/ka)
1	10103_1B	36.16	20.48	-2880	0.05	0.2	4.2888	5.9887	NaN	NaN	0.011977
1	10103_1B	36.16	20.48	-2880	0.14	0.3	5.8085	6.5844	NaN	NaN	0.019753
1	10103_1B	36.16	20.48	-2880	0.3	3.3	8.51	7.6433	NaN	NaN	0.25223
1	10103_1B	36.16	20.48	-2880	0.35	2.9	8.67	19.4467	NaN	NaN	0.56395
1	10103_1B	36.16	20.48	-2880	0.53	0.3	NaN	NaN	NaN	NaN	NaN
2	10103_8K	36.16	20.48	-2895	0.01	0.3	NaN	NaN	NaN	NaN	NaN
2	10103_8K	36.16	20.48	-2895	0.04	0.15	NaN	NaN	NaN	NaN	NaN
2	10103_8K	36.16	20.48	-2895	0.18	0.2	4.3566	10.3768	NaN	NaN	0.020754
2	10103_8K	36.16	20.48	-2895	0.2	0.26	4.6284	10.8412	NaN	NaN	0.028187
2	10103_8K	36.16	20.48	-2895	0.3	2.3	5.9873	13.1628	NaN	NaN	0.30274
2	10103_8K	36.16	20.48	-2895	0.33	2.21	6.395	13.8593	NaN	NaN	0.30629
2	10103_8K	36.16	20.48	-2895	0.42	2.2	6.6103	15.9721	NaN	NaN	0.35139
2	10103_8K	36.16	20.48	-2895	0.45	2.41	6.682	16.6764	NaN	NaN	0.4019
2	10103_8K	36.16	20.48	-2895	0.55	2.3	6.9212	19.024	NaN	NaN	0.43755
2	10103_8K	36.16	20.48	-2895	0.56	2.3	6.9451	19.2588	NaN	NaN	0.44295
2	10103_8K	36.16	20.48	-2895	0.67	2	7.2082	21.8412	NaN	NaN	0.43682
2	10103_8K	36.16	20.48	-2895	0.69	1.71	7.2561	22.3107	NaN	NaN	0.38151
2	10103_8K	36.16	20.48	-2895	0.8	2.5	8.026	18.8892	NaN	NaN	0.47223
2	10103_8K	36.16	20.48	-2895	0.81	2.15	8.1006	18.5236	NaN	NaN	0.39826
2	10103_8K	36.16	20.48	-2895	0.93	2.9	8.9958	14.1361	NaN	NaN	0.40995
2	10103_8K	36.16	20.48	-2895	0.94	3.34	9.0704	13.7705	NaN	NaN	0.45993
2	10103_8K	36.16	20.48	-2895	1.05	0.3	NaN	NaN	NaN	NaN	NaN
2	10103_8K	36.16	20.48	-2895	1.07	0.33	NaN	NaN	NaN	NaN	NaN
3	105_646	58.21	-48.37	-3459.5	2.18	0.27	18.2784	11.0935	NaN	NaN	0.029953
3	105_646	58.21	-48.37	-3459.5	5.3	0.31	51.164	12.968	NaN	NaN	0.040201
3	105_646	58.21	-48.37	-3459.5	5.5	0.34	52.6579	13.776	NaN	NaN	0.046838
3	105_646	58.21	-48.37	-3459.5	5.7	0.31	54.0803	14.2927	NaN	NaN	0.044307
3	105_646	58.21	-48.37	-3459.5	5.9	0.33	55.4692	14.4424	NaN	NaN	0.04766
3	105_646	58.21	-48.37	-3459.5	6.11	0.34	56.9331	14.1797	NaN	NaN	0.048211
3	105_646	58.21	-48.37	-3459.5	6.32	0.17	58.4458	13.532	NaN	NaN	0.023004
3	105_646	58.21	-48.37	-3459.5	6.5	0.19	59.8147	12.7455	NaN	NaN	0.024216
3	105_646	58.21	-48.37	-3459.5	6.71	0.25	61.535	11.6655	NaN	NaN	0.029164
3	105_646	58.21	-48.37	-3459.5	6.91	0.24	63.3349	10.5722	NaN	NaN	0.025373
3	105_646	58.21	-48.37	-3459.5	7.11	0.22	65.3311	9.4921	NaN	NaN	0.020883
3	105_646	58.21	-48.37	-3459.5	7.3	0.1	67.444	8.5226	NaN	NaN	0.0085226
3	105_646	58.21	-48.37	-3459.5	7.45	0.17	69.2827	7.8121	NaN	NaN	0.013281
3	105_646	58.21	-48.37	-3459.5	7.5	0.22	69.9322	7.5872	NaN	NaN	0.016692
3	105_646	58.21	-48.37	-3459.5	7.71	0.18	72.8773	6.7098	NaN	NaN	0.012078
3	105_646	58.21	-48.37	-3459.5	7.92	0.15	76.2063	5.9396	NaN	NaN	0.0089094
3	105_646	58.21	-48.37	-3459.5	8.1	0.18	79.3986	5.3592	NaN	NaN	0.0096466
3	105_646	58.21	-48.37	-3459.5	8.3	0.19	83.3479	4.7926	NaN	NaN	0.0091059
3	105_646	58.21	-48.37	-3459.5	8.5	0.22	87.7574	4.2989	NaN	NaN	0.0094576
3	105_646	58.21	-48.37	-3459.5	8.69	0.26	92.3778	3.9609	NaN	NaN	0.010298
3	105_646	58.21	-48.37	-3459.5	8.9	0.26	97.833	3.7661	NaN	NaN	0.0097919
3	105_646	58.21	-48.37	-3459.5	9.1	0.14	103.195	3.7134	NaN	NaN	0.0051987
3	105_646	58.21	-48.37	-3459.5	9.3	0.2	108.549	3.7791	NaN	NaN	0.0075583
3	105_646	58.21	-48.37	-3459.5	9.5	0.19	113.723	3.9767	NaN	NaN	0.0075556
3	105_646	58.21	-48.37	-3459.5	9.7	0.22	118.551	4.3503	NaN	NaN	0.0095706
3	105_646	58.21	-48.37	-3459.5	9.9	0.23	122.862	5.0046	NaN	NaN	0.011511
3	105_646	58.21	-48.37	-3459.5	10.1	0.19	126.493	6.1345	NaN	NaN	0.011656
3	105_646	58.21	-48.37	-3459.5	10.3	0.29	129.411	7.71	NaN	NaN	0.022359
3	105_646	58.21	-48.37	-3459.5	10.5	0.24	131.715	9.8433	NaN	NaN	0.023624
3	105_646	58.21	-48.37	-3459.5	10.7	0.3	133.51	12.7096	NaN	NaN	0.038129
3	105_646	58.21	-48.37	-3459.5	10.9	0.38	134.897	16.4015	NaN	NaN	0.062326
3	105_646	58.21	-48.37	-3459.5	11.1	0.38	135.983	20.6362	NaN	NaN	0.078417
3	105_646	58.21	-48.37	-3459.5	11.3	0.43	136.87	24.303	NaN	NaN	0.1045
3	105_646	58.21	-48.37	-3459.5	11.5	0.48	137.664	25.6178	NaN	NaN	0.12297
3	105_646	58.21	-48.37	-3459.5	11.7	0.44	138.466	23.7397	NaN	NaN	0.10445
3	105_646	58.21	-48.37	-3459.5	11.9	0.41	139.383	19.8368	NaN	NaN	0.081331
3	105_646	58.21	-48.37	-3459.5	12.1	0.4	140.518	15.6497	NaN	NaN	0.062599
3	105_646	58.21	-48.37	-3459.5	12.5	0.31	143.67	10.8088	NaN	NaN	0.033507
3	105_646	58.21	-48.37	-3459.5	12.71	0.32	145.744	9.5517	NaN	NaN	0.030565
3	105_646	58.21	-48.37	-3459.5	12.89	0.45	147.71	8.8052	NaN	NaN	0.039623
3	105_646	58.21	-48.37	-3459.5	13.1	0.31	150.188	8.1897	NaN	NaN	0.025388
3	105_646	58.21	-48.37	-3459.5	13.3	0.27	152.696	7.7875	NaN	NaN	0.021026
3	105_646	58.21	-48.37	-3459.5	13.5	0.31	155.313	7.5223	NaN	NaN	0.023319
3	105_646	58.21	-48.37	-3459.5	13.7	0.17	158.002	7.37	NaN	NaN	0.012529
3	105_646	58.21	-48.37	-3459.5	13.93	0.43	161.138	7.3181	NaN	NaN	0.031468
3	105_646	58.21	-48.37	-3459.5	20.18	0.2	236.158	13.0911	NaN	NaN	0.026182
3	105_646	58.21	-48.37	-3459.5	33.31	0.24	387.693	8.955	NaN	NaN	0.021492
3	105_646	58.21	-48.37	-3459.5	44.16	0.25	526.407	6.329	NaN	NaN	0.015823
3	105_646	58.21	-48.37	-3459.5	47.08	0.36	573.186	6.5592	NaN	NaN	0.023613
3	105_646	58.21	-48.37	-3459.5	47.21	0.39	575.158	6.6303	NaN	NaN	0.025858
3	105_646	58.21	-48.37	-3459.5	51.19	0.26	622.272	10.7586	NaN	NaN	0.027972
3	105_646	58.21	-48.37	-3459.5	57.7	0.27	681.949	10.527	NaN	NaN	0.028423
3	105_646	58.21	-48.37	-3459.5	57.9	0.22	683.85	10.5157	NaN	NaN	0.023135
3	105_646	58.21	-48.37	-3459.5	58.1	0.25	685.753	10.5059	NaN	NaN	0.026265
3	105_646	58.21	-48.37	-3459.5	58.28	0.17	687.466	10.4984	NaN	NaN	0.017847
3	105_646	58.21	-48.37	-3459.5	58.5	0.16	689.563	10.4908	NaN	NaN	0.016785
3	105_646	58.21	-48.37	-3459.5	58.72	0.2	691.66	10.4851	NaN	NaN	0.02097
3	105_646	58.21	-48.37	-3459.5	59	0.26	694.332	10.4803	NaN	NaN	0.027249
3	105_646	58.21	-48.37	-3459.5	59.1	0.27	695.286	10.4793	NaN	NaN	0.028294
3	105_646	58.21	-48.37	-3459.5	59.3	0.21	697.194	10.4784	NaN	NaN	0.022005
3	105_646	58.21	-48.37	-3459.5	59.5	0.21	699.103	10.4789	NaN	NaN	0.022006
3	105_646	58.21	-48.37	-3459.5	59.69	0.24	700.916	10.4808	NaN	NaN	0.025154
3	105_646	58.21	-48.37	-3459.5	59.9	0.35	702.919	10.4844	NaN	NaN	0.036695
3	105_646	58.21	-48.37	-3459.5	60.09	0.29	704.731	10.4891	NaN	NaN	0.030418
3	105_646	58.21	-48.37	-3459.5	60.3	0.23	706.733	10.4955	NaN	NaN	0.02414
3	105_646	58.21	-48.37	-3459.5	60.5	0.18	708.638	10.5015	NaN	NaN	0.018903
3	105_646	58.21	-48.37	-3459.5	60.6	0.15	709.59	10.5043	NaN	NaN	0.015756
3	105_646	58.21	-48.37	-3459.5	60.9	0.14	712.445	10.5119	NaN	NaN	0.014717
3	105_646	58.21	-48.37	-3459.5	61.09	0.18	714.252	10.5162	NaN	NaN	0.018929
3	105_646	58.21	-48.37	-3459.5	61.17	0.21	715.013	10.5179	NaN	NaN	0.022088
3	105_646	58.21	-48.37	-3459.5	61.33	0.24	716.534	10.521	NaN	NaN	0.02525
3	105_646	58.21	-48.37	-3459.5	61.5	0.21	718.149	10.5239	NaN	NaN	0.0221
3	105_646	58.21	-48.37	-3459.5	61.7	0.09	720.049	10.5269	NaN	NaN	0.0094742
3	105_646	58.21	-48.37	-3459.5	61.9	0.14	721.949	10.5295	NaN	NaN	0.014741
3	105_646	58.21	-48.37	-3459.5	62.1	0.29	723.848	10.5315	NaN	NaN	0.030541
3	105_646	58.21	-48.37	-3459.5	62.29	0.25	725.652	10.533	NaN	NaN	0.026332
3	105_646	58.21	-48.37	-3459.5	62.49	0.23	727.551	10.5341	NaN	NaN	0.024228
3	105_646	58.21	-48.37	-3459.5	62.5	0.18	727.646	10.5341	NaN	NaN	0.018961
3	105_646	58.21	-48.37	-3459.5	62.69	0.22	729.449	10.5347	NaN	NaN	0.023176
3	105_646	58.21	-48.37	-3459.5	62.9	0.16	731.443	10.5347	NaN	NaN	0.016856
3	105_646	58.21	-48.37	-3459.5	63.1	0.18	733.341	10.5343	NaN	NaN	0.018962
3	105_646	58.21	-48.37	-3459.5	63.3	0.23	735.24	10.5334	NaN	NaN	0.024227
3	105_646	58.21	-48.37	-3459.5	63.5	0.18	737.139	10.532	NaN	NaN	0.018958
3	105_646	58.21	-48.37	-3459.5	63.65	0.19	738.563	10.5306	NaN	NaN	0.020008
3	105_646	58.21	-48.37	-3459.5	63.7	0.18	739.038	10.5301	NaN	NaN	0.018954
3	105_646	58.21	-48.37	-3459.5	63.9	0.2	740.938	10.5277	NaN	NaN	0.021055
3	105_646	58.21	-48.37	-3459.5	66.75	0.34	768.1	10.4408	NaN	NaN	0.035499
3	105_646	58.21	-48.37	-3459.5	75.19	NaN	NaN	NaN	NaN	NaN	NaN
3	105_646	58.21	-48.37	-3459.5	76.69	0.2	NaN	NaN	NaN	NaN	NaN
3	105_646	58.21	-48.37	-3459.5	78.2	0.29	NaN	NaN	NaN	NaN	NaN
3	105_646	58.21	-48.37	-3459.5	79.69	0.45	NaN	NaN	NaN	NaN	NaN
3	105_646	58.21	-48.37	-3459.5	81.2	0.33	NaN	NaN	NaN	NaN	NaN
3	105_646	58.21	-48.37	-3459.5	91.39	0.76	NaN	NaN	NaN	NaN	NaN
3	105_646	58.21	-48.37	-3459.5	91.49	0.18	NaN	NaN	NaN	NaN	NaN
3	105_646	58.21	-48.37	-3459.5	102.24	0.26	NaN	NaN	NaN	NaN	NaN
3	105_646	58.21	-48.37	-3459.5	107.93	0.41	NaN	NaN	NaN	NaN	NaN
3	105_646	58.21	-48.37	-3459.5	108.01	0.75	NaN	NaN	NaN	NaN	NaN
3	105_646	58.21	-48.37	-3459.5	108.1	0.25	NaN	NaN	NaN	NaN	NaN
3	105_646	58.21	-48.37	-3459.5	126.11	0.29	NaN	NaN	NaN	NaN	NaN
3	105_646	58.21	-48.37	-3459.5	161.18	0.26	NaN	NaN	NaN	NaN	NaN
3	105_646	58.21	-48.37	-3459.5	181.98	0.35	NaN	NaN	NaN	NaN	NaN
3	105_646	58.21	-48.37	-3459.5	188.5	0.41	NaN	NaN	NaN	NaN	NaN
3	105_646	58.21	-48.37	-3459.5	188.8	0.48	NaN	NaN	NaN	NaN	NaN
3	105_646	58.21	-48.37	-3459.5	188.94	0.4	NaN	NaN	NaN	NaN	NaN
3	105_646	58.21	-48.37	-3459.5	189.24	0.31	NaN	NaN	NaN	NaN	NaN
3	105_646	58.21	-48.37	-3459.5	189.4	0.32	NaN	NaN	NaN	NaN	NaN
3	105_646	58.21	-48.37	-3459.5	189.6	0.27	NaN	NaN	NaN	NaN	NaN
3	105_646	58.21	-48.37	-3459.5	189.8	0.27	NaN	NaN	NaN	NaN	NaN
3	105_646	58.21	-48.37	-3459.5	190	0.33	NaN	NaN	NaN	NaN	NaN
3	105_646	58.21	-48.37	-3459.5	190.2	0.34	NaN	NaN	NaN	NaN	NaN
3	105_646	58.21	-48.37	-3459.5	190.42	0.35	NaN	NaN	NaN	NaN	NaN
3	105_646	58.21	-48.37	-3459.5	190.6	0.22	NaN	NaN	NaN	NaN	NaN
3	105_646	58.21	-48.37	-3459.5	190.8	0.19	NaN	NaN	NaN	NaN	NaN
3	105_646	58.21	-48.37	-3459.5	190.99	0.29	NaN	NaN	NaN	NaN	NaN
3	105_646	58.21	-48.37	-3459.5	191.19	0.35	NaN	NaN	NaN	NaN	NaN
3	105_646	58.21	-48.37	-3459.5	191.36	0.3	NaN	NaN	NaN	NaN	NaN
3	105_646	58.21	-48.37	-3459.5	191.53	0.31	NaN	NaN	NaN	NaN	NaN
3	105_646	58.21	-48.37	-3459.5	191.7	0.53	NaN	NaN	NaN	NaN	NaN
3	105_646	58.21	-48.37	-3459.5	191.9	0.38	NaN	NaN	NaN	NaN	NaN
3	105_646	58.21	-48.37	-3459.5	192.1	0.32	NaN	NaN	NaN	NaN	NaN
3	105_646	58.21	-48.37	-3459.5	192.3	0.28	NaN	NaN	NaN	NaN	NaN
3	105_646	58.21	-48.37	-3459.5	192.51	0.22	NaN	NaN	NaN	NaN	NaN
3	105_646	58.21	-48.37	-3459.5	192.71	0.46	NaN	NaN	NaN	NaN	NaN
3	105_646	58.21	-48.37	-3459.5	192.87	0.63	NaN	NaN	NaN	NaN	NaN
3	105_646	58.21	-48.37	-3459.5	193.02	0.54	NaN	NaN	NaN	NaN	NaN
3	105_646	58.21	-48.37	-3459.5	193.16	0.58	NaN	NaN	NaN	NaN	NaN
3	105_646	58.21	-48.37	-3459.5	193.2	0.53	NaN	NaN	NaN	NaN	NaN
3	105_646	58.21	-48.37	-3459.5	193.41	0.36	NaN	NaN	NaN	NaN	NaN
3	105_646	58.21	-48.37	-3459.5	193.54	0.61	NaN	NaN	NaN	NaN	NaN
3	105_646	58.21	-48.37	-3459.5	193.75	0.33	NaN	NaN	NaN	NaN	NaN
3	105_646	58.21	-48.37	-3459.5	193.95	0.29	NaN	NaN	NaN	NaN	NaN
3	105_646	58.21	-48.37	-3459.5	194.2	0.27	NaN	NaN	NaN	NaN	NaN
3	105_646	58.21	-48.37	-3459.5	194.44	0.25	NaN	NaN	NaN	NaN	NaN
3	105_646	58.21	-48.37	-3459.5	199.18	0.76	NaN	NaN	NaN	NaN	NaN
3	105_646	58.21	-48.37	-3459.5	210.1	0.26	NaN	NaN	NaN	NaN	NaN
3	105_646	58.21	-48.37	-3459.5	241.67	0.34	NaN	NaN	NaN	NaN	NaN
3	105_646	58.21	-48.37	-3459.5	280.42	0.45	NaN	NaN	NaN	NaN	NaN
3	105_646	58.21	-48.37	-3459.5	289.9	0.47	NaN	NaN	NaN	NaN	NaN
3	105_646	58.21	-48.37	-3459.5	297.22	0.51	NaN	NaN	NaN	NaN	NaN
3	105_646	58.21	-48.37	-3459.5	311.05	0.57	NaN	NaN	NaN	NaN	NaN
3	105_646	58.21	-48.37	-3459.5	324.37	0.42	NaN	NaN	NaN	NaN	NaN
3	105_646	58.21	-48.37	-3459.5	340.97	0.46	NaN	NaN	NaN	NaN	NaN
3	105_646	58.21	-48.37	-3459.5	343.02	0.29	NaN	NaN	NaN	NaN	NaN
3	105_646	58.21	-48.37	-3459.5	343.2	0.34	NaN	NaN	NaN	NaN	NaN
3	105_646	58.21	-48.37	-3459.5	343.39	0.25	NaN	NaN	NaN	NaN	NaN
3	105_646	58.21	-48.37	-3459.5	343.6	0.32	NaN	NaN	NaN	NaN	NaN
3	105_646	58.21	-48.37	-3459.5	343.82	0.36	NaN	NaN	NaN	NaN	NaN
3	105_646	58.21	-48.37	-3459.5	344	0.35	NaN	NaN	NaN	NaN	NaN
3	105_646	58.21	-48.37	-3459.5	344.25	0.38	NaN	NaN	NaN	NaN	NaN
3	105_646	58.21	-48.37	-3459.5	344.5	0.32	NaN	NaN	NaN	NaN	NaN
3	105_646	58.21	-48.37	-3459.5	344.7	0.29	NaN	NaN	NaN	NaN	NaN
3	105_646	58.21	-48.37	-3459.5	344.85	0.3	NaN	NaN	NaN	NaN	NaN
3	105_646	58.21	-48.37	-3459.5	345.02	0.27	NaN	NaN	NaN	NaN	NaN
3	105_646	58.21	-48.37	-3459.5	345.2	0.33	NaN	NaN	NaN	NaN	NaN
3	105_646	58.21	-48.37	-3459.5	345.41	0.32	NaN	NaN	NaN	NaN	NaN
3	105_646	58.21	-48.37	-3459.5	345.68	0.32	NaN	NaN	NaN	NaN	NaN
3	105_646	58.21	-48.37	-3459.5	345.85	0.32	NaN	NaN	NaN	NaN	NaN
3	105_646	58.21	-48.37	-3459.5	346.05	0.35	NaN	NaN	NaN	NaN	NaN
3	105_646	58.21	-48.37	-3459.5	346.25	0.34	NaN	NaN	NaN	NaN	NaN
3	105_646	58.21	-48.37	-3459.5	346.45	0.32	NaN	NaN	NaN	NaN	NaN
3	105_646	58.21	-48.37	-3459.5	346.68	0.38	NaN	NaN	NaN	NaN	NaN
3	105_646	58.21	-48.37	-3459.5	346.9	0.35	NaN	NaN	NaN	NaN	NaN
3	105_646	58.21	-48.37	-3459.5	347.08	0.39	NaN	NaN	NaN	NaN	NaN
3	105_646	58.21	-48.37	-3459.5	347.28	0.38	NaN	NaN	NaN	NaN	NaN
3	105_646	58.21	-48.37	-3459.5	347.5	0.4	NaN	NaN	NaN	NaN	NaN
3	105_646	58.21	-48.37	-3459.5	347.7	0.34	NaN	NaN	NaN	NaN	NaN
3	105_646	58.21	-48.37	-3459.5	347.88	0.3	NaN	NaN	NaN	NaN	NaN
3	105_646	58.21	-48.37	-3459.5	348.09	0.27	NaN	NaN	NaN	NaN	NaN
3	105_646	58.21	-48.37	-3459.5	348.3	0.27	NaN	NaN	NaN	NaN	NaN
3	105_646	58.21	-48.37	-3459.5	348.5	0.3	NaN	NaN	NaN	NaN	NaN
3	105_646	58.21	-48.37	-3459.5	348.71	0.28	NaN	NaN	NaN	NaN	NaN
3	105_646	58.21	-48.37	-3459.5	348.92	0.4	NaN	NaN	NaN	NaN	NaN
3	105_646	58.21	-48.37	-3459.5	349.08	0.36	NaN	NaN	NaN	NaN	NaN
3	105_646	58.21	-48.37	-3459.5	349.33	0.34	NaN	NaN	NaN	NaN	NaN
3	105_646	58.21	-48.37	-3459.5	349.5	0.3	NaN	NaN	NaN	NaN	NaN
3	105_646	58.21	-48.37	-3459.5	349.73	0.35	NaN	NaN	NaN	NaN	NaN
3	105_646	58.21	-48.37	-3459.5	349.9	0.32	NaN	NaN	NaN	NaN	NaN
3	105_646	58.21	-48.37	-3459.5	350.14	0.28	NaN	NaN	NaN	NaN	NaN
3	105_646	58.21	-48.37	-3459.5	350.35	0.28	NaN	NaN	NaN	NaN	NaN
3	105_646	58.21	-48.37	-3459.5	351.2	0.39	NaN	NaN	NaN	NaN	NaN
3	105_646	58.21	-48.37	-3459.5	352.67	0.25	NaN	NaN	NaN	NaN	NaN
3	105_646	58.21	-48.37	-3459.5	356.45	0.39	NaN	NaN	NaN	NaN	NaN
3	105_646	58.21	-48.37	-3459.5	385.59	0.63	NaN	NaN	NaN	NaN	NaN
3	105_646	58.21	-48.37	-3459.5	404.88	0.44	NaN	NaN	NaN	NaN	NaN
3	105_646	58.21	-48.37	-3459.5	429.9	0.42	NaN	NaN	NaN	NaN	NaN
3	105_646	58.21	-48.37	-3459.5	461.33	0.42	NaN	NaN	NaN	NaN	NaN
3	105_646	58.21	-48.37	-3459.5	470.58	0.47	NaN	NaN	NaN	NaN	NaN
3	105_646	58.21	-48.37	-3459.5	479.75	0.36	NaN	NaN	NaN	NaN	NaN
3	105_646	58.21	-48.37	-3459.5	527.82	0.39	NaN	NaN	NaN	NaN	NaN
3	105_646	58.21	-48.37	-3459.5	547.32	0.52	NaN	NaN	NaN	NaN	NaN
3	105_646	58.21	-48.37	-3459.5	565.96	0.35	NaN	NaN	NaN	NaN	NaN
3	105_646	58.21	-48.37	-3459.5	577.12	0.45	NaN	NaN	NaN	NaN	NaN
3	105_646	58.21	-48.37	-3459.5	585.42	0.38	NaN	NaN	NaN	NaN	NaN
3	105_646	58.21	-48.37	-3459.5	594.38	0.32	NaN	NaN	NaN	NaN	NaN
3	105_646	58.21	-48.37	-3459.5	617.57	0.36	NaN	NaN	NaN	NaN	NaN
3	105_646	58.21	-48.37	-3459.5	623.51	0.38	NaN	NaN	NaN	NaN	NaN
3	105_646	58.21	-48.37	-3459.5	632.65	0.32	NaN	NaN	NaN	NaN	NaN
3	105_646	58.21	-48.37	-3459.5	644.63	0.37	NaN	NaN	NaN	NaN	NaN
3	105_646	58.21	-48.37	-3459.5	651.74	0.33	NaN	NaN	NaN	NaN	NaN
3	105_646	58.21	-48.37	-3459.5	661.21	0.41	NaN	NaN	NaN	NaN	NaN
3	105_646	58.21	-48.37	-3459.5	670.78	0.31	NaN	NaN	NaN	NaN	NaN
3	105_646	58.21	-48.37	-3459.5	670.89	0.7	NaN	NaN	NaN	NaN	NaN
3	105_646	58.21	-48.37	-3459.5	681.52	0.42	NaN	NaN	NaN	NaN	NaN
3	105_646	58.21	-48.37	-3459.5	690.06	0.3	NaN	NaN	NaN	NaN	NaN
3	105_646	58.21	-48.37	-3459.5	712.47	0.27	NaN	NaN	NaN	NaN	NaN
3	105_646	58.21	-48.37	-3459.5	720.52	0.24	NaN	NaN	NaN	NaN	NaN
3	105_646	58.21	-48.37	-3459.5	732.82	0.29	NaN	NaN	NaN	NaN	NaN
3	105_646	58.21	-48.37	-3459.5	738.52	0.34	NaN	NaN	NaN	NaN	NaN
3	105_646	58.21	-48.37	-3459.5	747.99	0.22	NaN	NaN	NaN	NaN	NaN
3	105_646	58.21	-48.37	-3459.5	758.04	0.34	NaN	NaN	NaN	NaN	NaN
4	107_650	39.36	13.9	-3516.3	14.9	0.94	27	53.9535	NaN	NaN	0.50716
4	107_650	39.36	13.9	-3516.3	38.1	1.45	70	53.4694	NaN	NaN	0.77531
4	107_650	39.36	13.9	-3516.3	41.1	0.74	76	54.381	NaN	NaN	0.40242
4	107_650	39.36	13.9	-3516.3	152.3	0.78	280	53.8393	NaN	NaN	0.41995
4	107_650	39.36	13.9	-3516.3	161.7	0.79	300	60	NaN	NaN	0.474
4	107_650	39.36	13.9	-3516.3	170.3	0.58	310	59	NaN	NaN	0.3422
4	107_650	39.36	13.9	-3516.3	191.2	1.18	350	54	NaN	NaN	0.6372
4	107_650	39.36	13.9	-3516.3	191.9	0.86	350	56.875	NaN	NaN	0.48913
4	107_650	39.36	13.9	-3516.3	200.3	0.79	366	47.82	NaN	NaN	0.37778
4	107_650	39.36	13.9	-3516.3	431	0.74	850	41.6938	NaN	NaN	0.30853
4	107_650	39.36	13.9	-3516.3	456.3	1.91	980	19.4615	NaN	NaN	0.37172
5	108_658	20.75	-18.58	-2274	NaN	NaN	4.1	NaN	NaN	NaN	0.307
5	108_658	20.75	-18.58	-2274	NaN	NaN	5.6	NaN	NaN	NaN	0.201
5	108_658	20.75	-18.58	-2274	NaN	NaN	6.4	NaN	NaN	NaN	0.154
5	108_658	20.75	-18.58	-2274	NaN	NaN	12.4	NaN	NaN	NaN	0.197
5	108_658	20.75	-18.58	-2274	NaN	NaN	15.9	NaN	NaN	NaN	0.161
5	108_658	20.75	-18.58	-2274	NaN	NaN	17.4	NaN	NaN	NaN	0.11
5	108_658	20.75	-18.58	-2274	NaN	NaN	19.6	NaN	NaN	NaN	0.153
5	108_658	20.75	-18.58	-2274	NaN	NaN	20.4	NaN	NaN	NaN	0.299
5	108_658	20.75	-18.58	-2274	NaN	NaN	21.3	NaN	NaN	NaN	0.237
5	108_658	20.75	-18.58	-2274	NaN	NaN	21.9	NaN	NaN	NaN	0.136
5	108_658	20.75	-18.58	-2274	NaN	NaN	24.4	NaN	NaN	NaN	0.149
5	108_658	20.75	-18.58	-2274	NaN	NaN	24.6	NaN	NaN	NaN	0.214
5	108_658	20.75	-18.58	-2274	NaN	NaN	26.3	NaN	NaN	NaN	0.287
5	108_658	20.75	-18.58	-2274	NaN	NaN	26.7	NaN	NaN	NaN	0.204
5	108_658	20.75	-18.58	-2274	NaN	NaN	29.7	NaN	NaN	NaN	0.17
5	108_658	20.75	-18.58	-2274	NaN	NaN	31.7	NaN	NaN	NaN	0.17
5	108_658	20.75	-18.58	-2274	NaN	NaN	39.9	NaN	NaN	NaN	0.174
5	108_658	20.75	-18.58	-2274	NaN	NaN	42	NaN	NaN	NaN	0.218
5	108_658	20.75	-18.58	-2274	NaN	NaN	48.2	NaN	NaN	NaN	0.18
5	108_658	20.75	-18.58	-2274	NaN	NaN	50.2	NaN	NaN	NaN	0.262
5	108_658	20.75	-18.58	-2274	NaN	NaN	79.3	NaN	NaN	NaN	0.162
5	108_658	20.75	-18.58	-2274	NaN	NaN	79.7	NaN	NaN	NaN	0.147
5	108_658	20.75	-18.58	-2274	NaN	NaN	88.6	NaN	NaN	NaN	0.152
5	108_658	20.75	-18.58	-2274	NaN	NaN	91	NaN	NaN	NaN	0.229
5	108_658	20.75	-18.58	-2274	NaN	NaN	97.2	NaN	NaN	NaN	0.262
5	108_658	20.75	-18.58	-2274	NaN	NaN	102.6	NaN	NaN	NaN	0.238
5	108_658	20.75	-18.58	-2274	NaN	NaN	103.4	NaN	NaN	NaN	0.196
5	108_658	20.75	-18.58	-2274	NaN	NaN	108.2	NaN	NaN	NaN	0.116
5	108_658	20.75	-18.58	-2274	NaN	NaN	112.4	NaN	NaN	NaN	0.209
5	108_658	20.75	-18.58	-2274	NaN	NaN	118.3	NaN	NaN	NaN	0.117
5	108_658	20.75	-18.58	-2274	NaN	NaN	122.6	NaN	NaN	NaN	0.106
5	108_658	20.75	-18.58	-2274	NaN	NaN	123.9	NaN	NaN	NaN	0.086
5	108_658	20.75	-18.58	-2274	NaN	NaN	125.9	NaN	NaN	NaN	0.187
5	108_658	20.75	-18.58	-2274	NaN	NaN	128.8	NaN	NaN	NaN	0.213
5	108_658	20.75	-18.58	-2274	NaN	NaN	134.2	NaN	NaN	NaN	0.11
5	108_658	20.75	-18.58	-2274	NaN	NaN	135.6	NaN	NaN	NaN	0.081
5	108_658	20.75	-18.58	-2274	NaN	NaN	147.3	NaN	NaN	NaN	0.071
5	108_658	20.75	-18.58	-2274	NaN	NaN	148.8	NaN	NaN	NaN	0.073
5	108_658	20.75	-18.58	-2274	NaN	NaN	150.7	NaN	NaN	NaN	0.233
5	108_658	20.75	-18.58	-2274	NaN	NaN	154.5	NaN	NaN	NaN	0.126
5	108_658	20.75	-18.58	-2274	NaN	NaN	160.7	NaN	NaN	NaN	0.239
5	108_658	20.75	-18.58	-2274	NaN	NaN	163	NaN	NaN	NaN	0.146
5	108_658	20.75	-18.58	-2274	NaN	NaN	176	NaN	NaN	NaN	0.141
5	108_658	20.75	-18.58	-2274	NaN	NaN	176.8	NaN	NaN	NaN	0.138
5	108_658	20.75	-18.58	-2274	NaN	NaN	180.2	NaN	NaN	NaN	0.123
5	108_658	20.75	-18.58	-2274	NaN	NaN	187.2	NaN	NaN	NaN	0.256
5	108_658	20.75	-18.58	-2274	NaN	NaN	189.2	NaN	NaN	NaN	0.354
5	108_658	20.75	-18.58	-2274	NaN	NaN	190.3	NaN	NaN	NaN	0.136
5	108_658	20.75	-18.58	-2274	NaN	NaN	198.6	NaN	NaN	NaN	0.144
5	108_658	20.75	-18.58	-2274	NaN	NaN	201	NaN	NaN	NaN	0.299
5	108_658	20.75	-18.58	-2274	NaN	NaN	202	NaN	NaN	NaN	0.272
5	108_658	20.75	-18.58	-2274	NaN	NaN	207.9	NaN	NaN	NaN	0.3
5	108_658	20.75	-18.58	-2274	NaN	NaN	209.7	NaN	NaN	NaN	0.315
5	108_658	20.75	-18.58	-2274	NaN	NaN	210.6	NaN	NaN	NaN	0.324
5	108_658	20.75	-18.58	-2274	NaN	NaN	216.6	NaN	NaN	NaN	0.238
5	108_658	20.75	-18.58	-2274	NaN	NaN	218.3	NaN	NaN	NaN	0.306
5	108_658	20.75	-18.58	-2274	NaN	NaN	219.3	NaN	NaN	NaN	0.233
5	108_658	20.75	-18.58	-2274	NaN	NaN	223.4	NaN	NaN	NaN	0.237
5	108_658	20.75	-18.58	-2274	NaN	NaN	225.1	NaN	NaN	NaN	0.239
5	108_658	20.75	-18.58	-2274	NaN	NaN	227	NaN	NaN	NaN	0.172
5	108_658	20.75	-18.58	-2274	NaN	NaN	228	NaN	NaN	NaN	0.109
5	108_658	20.75	-18.58	-2274	NaN	NaN	237.5	NaN	NaN	NaN	0.31
5	108_658	20.75	-18.58	-2274	NaN	NaN	238.1	NaN	NaN	NaN	0.2
5	108_658	20.75	-18.58	-2274	NaN	NaN	239.3	NaN	NaN	NaN	0.286
5	108_658	20.75	-18.58	-2274	NaN	NaN	243.8	NaN	NaN	NaN	0.445
5	108_658	20.75	-18.58	-2274	NaN	NaN	245.3	NaN	NaN	NaN	0.24
5	108_658	20.75	-18.58	-2274	NaN	NaN	246.8	NaN	NaN	NaN	0.277
5	108_658	20.75	-18.58	-2274	NaN	NaN	247.9	NaN	NaN	NaN	0.115
5	108_658	20.75	-18.58	-2274	NaN	NaN	254.7	NaN	NaN	NaN	0.21
5	108_658	20.75	-18.58	-2274	NaN	NaN	256.2	NaN	NaN	NaN	0.292
5	108_658	20.75	-18.58	-2274	NaN	NaN	257.1	NaN	NaN	NaN	0.196
5	108_658	20.75	-18.58	-2274	NaN	NaN	262.2	NaN	NaN	NaN	0.296
5	108_658	20.75	-18.58	-2274	NaN	NaN	263.7	NaN	NaN	NaN	0.273
5	108_658	20.75	-18.58	-2274	NaN	NaN	264.5	NaN	NaN	NaN	0.142
5	108_658	20.75	-18.58	-2274	NaN	NaN	268.3	NaN	NaN	NaN	0.353
5	108_658	20.75	-18.58	-2274	NaN	NaN	270.6	NaN	NaN	NaN	0.184
5	108_658	20.75	-18.58	-2274	NaN	NaN	272.8	NaN	NaN	NaN	0.117
5	108_658	20.75	-18.58	-2274	NaN	NaN	274	NaN	NaN	NaN	0.088
5	108_658	20.75	-18.58	-2274	NaN	NaN	281.4	NaN	NaN	NaN	0.258
5	108_658	20.75	-18.58	-2274	NaN	NaN	283.6	NaN	NaN	NaN	0.258
5	108_658	20.75	-18.58	-2274	NaN	NaN	284.9	NaN	NaN	NaN	0.16
5	108_658	20.75	-18.58	-2274	NaN	NaN	288.8	NaN	NaN	NaN	0.329
5	108_658	20.75	-18.58	-2274	NaN	NaN	289.1	NaN	NaN	NaN	0.269
5	108_658	20.75	-18.58	-2274	NaN	NaN	289.7	NaN	NaN	NaN	0.354
5	108_658	20.75	-18.58	-2274	NaN	NaN	293.6	NaN	NaN	NaN	0.266
5	108_658	20.75	-18.58	-2274	NaN	NaN	294.2	NaN	NaN	NaN	0.289
5	108_658	20.75	-18.58	-2274	NaN	NaN	295.2	NaN	NaN	NaN	0.163
5	108_658	20.75	-18.58	-2274	NaN	NaN	299.7	NaN	NaN	NaN	0.347
5	108_658	20.75	-18.58	-2274	NaN	NaN	301.3	NaN	NaN	NaN	0.162
5	108_658	20.75	-18.58	-2274	NaN	NaN	302.7	NaN	NaN	NaN	0.176
5	108_658	20.75	-18.58	-2274	NaN	NaN	303.6	NaN	NaN	NaN	0.17
5	108_658	20.75	-18.58	-2274	NaN	NaN	307.2	NaN	NaN	NaN	0.331
5	108_658	20.75	-18.58	-2274	NaN	NaN	308.8	NaN	NaN	NaN	0.327
5	108_658	20.75	-18.58	-2274	NaN	NaN	310.4	NaN	NaN	NaN	0.21
5	108_658	20.75	-18.58	-2274	NaN	NaN	311.5	NaN	NaN	NaN	0.138
5	108_658	20.75	-18.58	-2274	NaN	NaN	318	NaN	NaN	NaN	0.29
5	108_658	20.75	-18.58	-2274	NaN	NaN	320	NaN	NaN	NaN	0.284
5	108_658	20.75	-18.58	-2274	NaN	NaN	320.8	NaN	NaN	NaN	0.296
5	108_658	20.75	-18.58	-2274	NaN	NaN	325.8	NaN	NaN	NaN	0.394
5	108_658	20.75	-18.58	-2274	NaN	NaN	327.2	NaN	NaN	NaN	0.234
5	108_658	20.75	-18.58	-2274	NaN	NaN	328.1	NaN	NaN	NaN	0.115
5	108_658	20.75	-18.58	-2274	NaN	NaN	331.2	NaN	NaN	NaN	0.14
5	108_658	20.75	-18.58	-2274	NaN	NaN	333	NaN	NaN	NaN	0.145
5	108_658	20.75	-18.58	-2274	NaN	NaN	334.3	NaN	NaN	NaN	0.201
5	108_658	20.75	-18.58	-2274	NaN	NaN	336.5	NaN	NaN	NaN	0.252
5	108_658	20.75	-18.58	-2274	NaN	NaN	337.3	NaN	NaN	NaN	0.248
5	108_658	20.75	-18.58	-2274	NaN	NaN	343.1	NaN	NaN	NaN	0.205
5	108_658	20.75	-18.58	-2274	NaN	NaN	344.7	NaN	NaN	NaN	0.172
5	108_658	20.75	-18.58	-2274	NaN	NaN	345.7	NaN	NaN	NaN	0.127
5	108_658	20.75	-18.58	-2274	NaN	NaN	351.1	NaN	NaN	NaN	0.154
5	108_658	20.75	-18.58	-2274	NaN	NaN	352.8	NaN	NaN	NaN	0.158
5	108_658	20.75	-18.58	-2274	NaN	NaN	353.7	NaN	NaN	NaN	0.095
5	108_658	20.75	-18.58	-2274	NaN	NaN	359.1	NaN	NaN	NaN	0.272
5	108_658	20.75	-18.58	-2274	NaN	NaN	360.8	NaN	NaN	NaN	0.144
5	108_658	20.75	-18.58	-2274	NaN	NaN	361.7	NaN	NaN	NaN	0.141
5	108_658	20.75	-18.58	-2274	NaN	NaN	365.5	NaN	NaN	NaN	0.283
5	108_658	20.75	-18.58	-2274	NaN	NaN	367.1	NaN	NaN	NaN	0.308
5	108_658	20.75	-18.58	-2274	NaN	NaN	369.2	NaN	NaN	NaN	0.147
5	108_658	20.75	-18.58	-2274	NaN	NaN	370.5	NaN	NaN	NaN	0.065
5	108_658	20.75	-18.58	-2274	NaN	NaN	375	NaN	NaN	NaN	0.191
5	108_658	20.75	-18.58	-2274	NaN	NaN	404.9	NaN	NaN	NaN	0.156
5	108_658	20.75	-18.58	-2274	NaN	NaN	407.7	NaN	NaN	NaN	0.138
5	108_658	20.75	-18.58	-2274	NaN	NaN	409.3	NaN	NaN	NaN	0.146
5	108_658	20.75	-18.58	-2274	NaN	NaN	415.8	NaN	NaN	NaN	0.177
5	108_658	20.75	-18.58	-2274	NaN	NaN	418.7	NaN	NaN	NaN	0.16
5	108_658	20.75	-18.58	-2274	NaN	NaN	421.5	NaN	NaN	NaN	0.139
5	108_658	20.75	-18.58	-2274	NaN	NaN	422.8	NaN	NaN	NaN	0.076
5	108_658	20.75	-18.58	-2274	NaN	NaN	425.3	NaN	NaN	NaN	0.124
5	108_658	20.75	-18.58	-2274	NaN	NaN	428.2	NaN	NaN	NaN	0.156
5	108_658	20.75	-18.58	-2274	NaN	NaN	430.9	NaN	NaN	NaN	0.102
5	108_658	20.75	-18.58	-2274	NaN	NaN	432.4	NaN	NaN	NaN	0.125
5	108_658	20.75	-18.58	-2274	NaN	NaN	434	NaN	NaN	NaN	0.078
5	108_658	20.75	-18.58	-2274	NaN	NaN	435	NaN	NaN	NaN	0.089
5	108_658	20.75	-18.58	-2274	NaN	NaN	436	NaN	NaN	NaN	0.056
5	108_658	20.75	-18.58	-2274	NaN	NaN	437.5	NaN	NaN	NaN	0.125
5	108_658	20.75	-18.58	-2274	NaN	NaN	442	NaN	NaN	NaN	0.057
5	108_658	20.75	-18.58	-2274	NaN	NaN	444.5	NaN	NaN	NaN	0.125
5	108_658	20.75	-18.58	-2274	NaN	NaN	446.9	NaN	NaN	NaN	NaN
5	108_658	20.75	-18.58	-2274	NaN	NaN	448.2	NaN	NaN	NaN	0.096
5	108_658	20.75	-18.58	-2274	NaN	NaN	453.8	NaN	NaN	NaN	0.104
5	108_658	20.75	-18.58	-2274	NaN	NaN	456.4	NaN	NaN	NaN	0.126
5	108_658	20.75	-18.58	-2274	NaN	NaN	458.7	NaN	NaN	NaN	0.055
5	108_658	20.75	-18.58	-2274	NaN	NaN	460.1	NaN	NaN	NaN	0.088
5	108_658	20.75	-18.58	-2274	NaN	NaN	465.7	NaN	NaN	NaN	0.118
5	108_658	20.75	-18.58	-2274	NaN	NaN	468.2	NaN	NaN	NaN	0.187
5	108_658	20.75	-18.58	-2274	NaN	NaN	468.9	NaN	NaN	NaN	0.095
5	108_658	20.75	-18.58	-2274	NaN	NaN	470.6	NaN	NaN	NaN	0.187
5	108_658	20.75	-18.58	-2274	NaN	NaN	472.4	NaN	NaN	NaN	NaN
5	108_658	20.75	-18.58	-2274	NaN	NaN	480.4	NaN	NaN	NaN	0.167
5	108_658	20.75	-18.58	-2274	NaN	NaN	481.7	NaN	NaN	NaN	0.173
5	108_658	20.75	-18.58	-2274	NaN	NaN	482.6	NaN	NaN	NaN	0.245
5	108_658	20.75	-18.58	-2274	NaN	NaN	487	NaN	NaN	NaN	0.202
5	108_658	20.75	-18.58	-2274	NaN	NaN	489.4	NaN	NaN	NaN	0.236
5	108_658	20.75	-18.58	-2274	NaN	NaN	489.6	NaN	NaN	NaN	0.161
5	108_658	20.75	-18.58	-2274	NaN	NaN	494.2	NaN	NaN	NaN	0.302
5	108_658	20.75	-18.58	-2274	NaN	NaN	494.9	NaN	NaN	NaN	0.289
5	108_658	20.75	-18.58	-2274	NaN	NaN	496.5	NaN	NaN	NaN	0.271
5	108_658	20.75	-18.58	-2274	NaN	NaN	498.8	NaN	NaN	NaN	0.605
5	108_658	20.75	-18.58	-2274	NaN	NaN	500.4	NaN	NaN	NaN	0.427
5	108_658	20.75	-18.58	-2274	NaN	NaN	502.8	NaN	NaN	NaN	0.295
5	108_658	20.75	-18.58	-2274	NaN	NaN	502.9	NaN	NaN	NaN	0.278
5	108_658	20.75	-18.58	-2274	NaN	NaN	508.2	NaN	NaN	NaN	0.369
5	108_658	20.75	-18.58	-2274	NaN	NaN	510.7	NaN	NaN	NaN	0.355
5	108_658	20.75	-18.58	-2274	NaN	NaN	510.7	NaN	NaN	NaN	0.273
5	108_658	20.75	-18.58	-2274	NaN	NaN	515.9	NaN	NaN	NaN	0.424
5	108_658	20.75	-18.58	-2274	NaN	NaN	517.4	NaN	NaN	NaN	0.41
5	108_658	20.75	-18.58	-2274	NaN	NaN	518.2	NaN	NaN	NaN	0.305
5	108_658	20.75	-18.58	-2274	NaN	NaN	527.4	NaN	NaN	NaN	0.402
5	108_658	20.75	-18.58	-2274	NaN	NaN	528.9	NaN	NaN	NaN	0.338
5	108_658	20.75	-18.58	-2274	NaN	NaN	530.5	NaN	NaN	NaN	0.378
5	108_658	20.75	-18.58	-2274	NaN	NaN	531.2	NaN	NaN	NaN	0.262
5	108_658	20.75	-18.58	-2274	NaN	NaN	532.2	NaN	NaN	NaN	0.403
5	108_658	20.75	-18.58	-2274	NaN	NaN	534.7	NaN	NaN	NaN	0.374
5	108_658	20.75	-18.58	-2274	NaN	NaN	536.2	NaN	NaN	NaN	0.273
5	108_658	20.75	-18.58	-2274	NaN	NaN	537.8	NaN	NaN	NaN	0.302
5	108_658	20.75	-18.58	-2274	NaN	NaN	539.1	NaN	NaN	NaN	0.122
5	108_658	20.75	-18.58	-2274	NaN	NaN	545.9	NaN	NaN	NaN	0.192
5	108_658	20.75	-18.58	-2274	NaN	NaN	548.8	NaN	NaN	NaN	0.19
5	108_658	20.75	-18.58	-2274	NaN	NaN	551.7	NaN	NaN	NaN	0.18
5	108_658	20.75	-18.58	-2274	NaN	NaN	553.3	NaN	NaN	NaN	0.174
5	108_658	20.75	-18.58	-2274	NaN	NaN	563	NaN	NaN	NaN	0.158
5	108_658	20.75	-18.58	-2274	NaN	NaN	564.2	NaN	NaN	NaN	0.343
5	108_658	20.75	-18.58	-2274	NaN	NaN	564.9	NaN	NaN	NaN	0.28
5	108_658	20.75	-18.58	-2274	NaN	NaN	568.6	NaN	NaN	NaN	0.699
5	108_658	20.75	-18.58	-2274	NaN	NaN	569.8	NaN	NaN	NaN	0.615
5	108_658	20.75	-18.58	-2274	NaN	NaN	570.4	NaN	NaN	NaN	0.381
5	108_658	20.75	-18.58	-2274	NaN	NaN	571	NaN	NaN	NaN	0.416
5	108_658	20.75	-18.58	-2274	NaN	NaN	573.3	NaN	NaN	NaN	0.334
5	108_658	20.75	-18.58	-2274	NaN	NaN	573.8	NaN	NaN	NaN	0.489
5	108_658	20.75	-18.58	-2274	NaN	NaN	574.8	NaN	NaN	NaN	0.18
5	108_658	20.75	-18.58	-2274	NaN	NaN	577.4	NaN	NaN	NaN	NaN
5	108_658	20.75	-18.58	-2274	NaN	NaN	594.5	NaN	NaN	NaN	0.228
5	108_658	20.75	-18.58	-2274	NaN	NaN	596.8	NaN	NaN	NaN	0.148
5	108_658	20.75	-18.58	-2274	NaN	NaN	607.3	NaN	NaN	NaN	0.311
5	108_658	20.75	-18.58	-2274	NaN	NaN	608.2	NaN	NaN	NaN	0.322
5	108_658	20.75	-18.58	-2274	NaN	NaN	609.1	NaN	NaN	NaN	0.326
5	108_658	20.75	-18.58	-2274	NaN	NaN	609.7	NaN	NaN	NaN	0.273
5	108_658	20.75	-18.58	-2274	NaN	NaN	609.9	NaN	NaN	NaN	0.326
5	108_658	20.75	-18.58	-2274	NaN	NaN	616.1	NaN	NaN	NaN	0.275
5	108_658	20.75	-18.58	-2274	NaN	NaN	617.5	NaN	NaN	NaN	0.224
5	108_658	20.75	-18.58	-2274	NaN	NaN	618.2	NaN	NaN	NaN	0.253
5	108_658	20.75	-18.58	-2274	NaN	NaN	620.5	NaN	NaN	NaN	0.298
5	108_658	20.75	-18.58	-2274	NaN	NaN	621.2	NaN	NaN	NaN	0.25
5	108_658	20.75	-18.58	-2274	NaN	NaN	621.5	NaN	NaN	NaN	0.179
5	108_658	20.75	-18.58	-2274	NaN	NaN	628	NaN	NaN	NaN	0.158
5	108_658	20.75	-18.58	-2274	NaN	NaN	634	NaN	NaN	NaN	0.085
5	108_658	20.75	-18.58	-2274	NaN	NaN	636.1	NaN	NaN	NaN	0.037
5	108_658	20.75	-18.58	-2274	NaN	NaN	649	NaN	NaN	NaN	0.092
5	108_658	20.75	-18.58	-2274	NaN	NaN	654.3	NaN	NaN	NaN	0.098
5	108_658	20.75	-18.58	-2274	NaN	NaN	660.1	NaN	NaN	NaN	0.163
5	108_658	20.75	-18.58	-2274	NaN	NaN	663.3	NaN	NaN	NaN	0.109
5	108_658	20.75	-18.58	-2274	NaN	NaN	680	NaN	NaN	NaN	0.084
5	108_658	20.75	-18.58	-2274	NaN	NaN	711	NaN	NaN	NaN	0.433
5	108_658	20.75	-18.58	-2274	NaN	NaN	712.8	NaN	NaN	NaN	0.197
5	108_658	20.75	-18.58	-2274	NaN	NaN	721	NaN	NaN	NaN	0.198
5	108_658	20.75	-18.58	-2274	NaN	NaN	721.5	NaN	NaN	NaN	0.171
5	108_658	20.75	-18.58	-2274	NaN	NaN	724.2	NaN	NaN	NaN	NaN
5	108_658	20.75	-18.58	-2274	NaN	NaN	725	NaN	NaN	NaN	0.285
5	108_658	20.75	-18.58	-2274	NaN	NaN	726.1	NaN	NaN	NaN	0.379
5	108_658	20.75	-18.58	-2274	NaN	NaN	728.2	NaN	NaN	NaN	0.328
5	108_658	20.75	-18.58	-2274	NaN	NaN	730.4	NaN	NaN	NaN	0.358
5	108_658	20.75	-18.58	-2274	NaN	NaN	1574.1	NaN	NaN	NaN	0.153
5	108_658	20.75	-18.58	-2274	NaN	NaN	1575	NaN	NaN	NaN	0.263
5	108_658	20.75	-18.58	-2274	NaN	NaN	1577	NaN	NaN	NaN	0.227
5	108_658	20.75	-18.58	-2274	NaN	NaN	1578.1	NaN	NaN	NaN	0.302
5	108_658	20.75	-18.58	-2274	NaN	NaN	1581	NaN	NaN	NaN	0.153
5	108_658	20.75	-18.58	-2274	NaN	NaN	1582.5	NaN	NaN	NaN	0.15
5	108_658	20.75	-18.58	-2274	NaN	NaN	1584.5	NaN	NaN	NaN	0.321
5	108_658	20.75	-18.58	-2274	NaN	NaN	1585.7	NaN	NaN	NaN	0.316
5	108_658	20.75	-18.58	-2274	NaN	NaN	1592.7	NaN	NaN	NaN	0.322
5	108_658	20.75	-18.58	-2274	NaN	NaN	1594.7	NaN	NaN	NaN	0.28
5	108_658	20.75	-18.58	-2274	NaN	NaN	1595	NaN	NaN	NaN	0.334
5	108_658	20.75	-18.58	-2274	NaN	NaN	1601	NaN	NaN	NaN	0.203
5	108_658	20.75	-18.58	-2274	NaN	NaN	1606.4	NaN	NaN	NaN	0.255
5	108_658	20.75	-18.58	-2274	NaN	NaN	1616	NaN	NaN	NaN	0.169
5	108_658	20.75	-18.58	-2274	NaN	NaN	1616.7	NaN	NaN	NaN	0.172
5	108_658	20.75	-18.58	-2274	NaN	NaN	1618.1	NaN	NaN	NaN	0.25
5	108_658	20.75	-18.58	-2274	NaN	NaN	1619.2	NaN	NaN	NaN	0.173
5	108_658	20.75	-18.58	-2274	NaN	NaN	1623.9	NaN	NaN	NaN	0.362
5	108_658	20.75	-18.58	-2274	NaN	NaN	1626	NaN	NaN	NaN	0.403
5	108_658	20.75	-18.58	-2274	NaN	NaN	1627.7	NaN	NaN	NaN	0.47
5	108_658	20.75	-18.58	-2274	NaN	NaN	1635.1	NaN	NaN	NaN	0.294
5	108_658	20.75	-18.58	-2274	NaN	NaN	1636	NaN	NaN	NaN	0.364
5	108_658	20.75	-18.58	-2274	NaN	NaN	1637.1	NaN	NaN	NaN	0.191
5	108_658	20.75	-18.58	-2274	NaN	NaN	1640.2	NaN	NaN	NaN	0.182
5	108_658	20.75	-18.58	-2274	NaN	NaN	1649.5	NaN	NaN	NaN	0.134
5	108_658	20.75	-18.58	-2274	NaN	NaN	1651.6	NaN	NaN	NaN	0.116
5	108_658	20.75	-18.58	-2274	NaN	NaN	1655.8	NaN	NaN	NaN	0.104
5	108_658	20.75	-18.58	-2274	NaN	NaN	1665	NaN	NaN	NaN	0.115
5	108_658	20.75	-18.58	-2274	NaN	NaN	1666.2	NaN	NaN	NaN	0.152
5	108_658	20.75	-18.58	-2274	NaN	NaN	1667.6	NaN	NaN	NaN	0.203
5	108_658	20.75	-18.58	-2274	NaN	NaN	1674.8	NaN	NaN	NaN	0.317
5	108_658	20.75	-18.58	-2274	NaN	NaN	1678.7	NaN	NaN	NaN	0.177
5	108_658	20.75	-18.58	-2274	NaN	NaN	1682.1	NaN	NaN	NaN	0.259
5	108_658	20.75	-18.58	-2274	NaN	NaN	1683.7	NaN	NaN	NaN	0.144
5	108_658	20.75	-18.58	-2274	NaN	NaN	1692.6	NaN	NaN	NaN	0.203
5	108_658	20.75	-18.58	-2274	NaN	NaN	1696.5	NaN	NaN	NaN	0.141
5	108_658	20.75	-18.58	-2274	NaN	NaN	1700	NaN	NaN	NaN	0.173
5	108_658	20.75	-18.58	-2274	NaN	NaN	1703.3	NaN	NaN	NaN	0.1
5	108_658	20.75	-18.58	-2274	NaN	NaN	1718.6	NaN	NaN	NaN	0.109
5	108_658	20.75	-18.58	-2274	NaN	NaN	1724.2	NaN	NaN	NaN	0.135
5	108_658	20.75	-18.58	-2274	NaN	NaN	1727.5	NaN	NaN	NaN	0.127
5	108_658	20.75	-18.58	-2274	NaN	NaN	1744.7	NaN	NaN	NaN	0.116
5	108_658	20.75	-18.58	-2274	NaN	NaN	1746.2	NaN	NaN	NaN	0.102
5	108_658	20.75	-18.58	-2274	NaN	NaN	1749.1	NaN	NaN	NaN	0.123
5	108_658	20.75	-18.58	-2274	NaN	NaN	1763.7	NaN	NaN	NaN	0.21
5	108_658	20.75	-18.58	-2274	NaN	NaN	1766.2	NaN	NaN	NaN	0.269
5	108_658	20.75	-18.58	-2274	NaN	NaN	1767.8	NaN	NaN	NaN	0.198
5	108_658	20.75	-18.58	-2274	NaN	NaN	1774.9	NaN	NaN	NaN	0.171
5	108_658	20.75	-18.58	-2274	NaN	NaN	1776.9	NaN	NaN	NaN	NaN
5	108_658	20.75	-18.58	-2274	NaN	NaN	1778.8	NaN	NaN	NaN	0.159
5	108_658	20.75	-18.58	-2274	NaN	NaN	1782	NaN	NaN	NaN	0.172
5	108_658	20.75	-18.58	-2274	NaN	NaN	1783.3	NaN	NaN	NaN	0.301
5	108_658	20.75	-18.58	-2274	NaN	NaN	1784.9	NaN	NaN	NaN	0.152
5	108_658	20.75	-18.58	-2274	NaN	NaN	1785.9	NaN	NaN	NaN	0.227
5	108_658	20.75	-18.58	-2274	NaN	NaN	1789.2	NaN	NaN	NaN	0.439
5	108_658	20.75	-18.58	-2274	NaN	NaN	1790.6	NaN	NaN	NaN	0.408
5	108_658	20.75	-18.58	-2274	NaN	NaN	1791	NaN	NaN	NaN	0.409
5	108_658	20.75	-18.58	-2274	NaN	NaN	1791.7	NaN	NaN	NaN	0.413
5	108_658	20.75	-18.58	-2274	NaN	NaN	1792.5	NaN	NaN	NaN	0.327
5	108_658	20.75	-18.58	-2274	NaN	NaN	1796.5	NaN	NaN	NaN	0.357
5	108_658	20.75	-18.58	-2274	NaN	NaN	1798	NaN	NaN	NaN	0.268
5	108_658	20.75	-18.58	-2274	NaN	NaN	1800	NaN	NaN	NaN	0.291
5	108_658	20.75	-18.58	-2274	NaN	NaN	1801.1	NaN	NaN	NaN	0.188
5	108_658	20.75	-18.58	-2274	NaN	NaN	1807.4	NaN	NaN	NaN	0.158
5	108_658	20.75	-18.58	-2274	NaN	NaN	1810	NaN	NaN	NaN	0.219
5	108_658	20.75	-18.58	-2274	NaN	NaN	1812.9	NaN	NaN	NaN	0.219
5	108_658	20.75	-18.58	-2274	NaN	NaN	1820.5	NaN	NaN	NaN	0.236
5	108_658	20.75	-18.58	-2274	NaN	NaN	1821.9	NaN	NaN	NaN	0.208
5	108_658	20.75	-18.58	-2274	NaN	NaN	1823	NaN	NaN	NaN	0.225
5	108_658	20.75	-18.58	-2274	NaN	NaN	1824.8	NaN	NaN	NaN	0.256
5	108_658	20.75	-18.58	-2274	NaN	NaN	1833.4	NaN	NaN	NaN	0.378
5	108_658	20.75	-18.58	-2274	NaN	NaN	1834.3	NaN	NaN	NaN	0.295
5	108_658	20.75	-18.58	-2274	NaN	NaN	1835.4	NaN	NaN	NaN	0.308
5	108_658	20.75	-18.58	-2274	NaN	NaN	1841.5	NaN	NaN	NaN	0.279
5	108_658	20.75	-18.58	-2274	NaN	NaN	1841.9	NaN	NaN	NaN	0.354
5	108_658	20.75	-18.58	-2274	NaN	NaN	1843.4	NaN	NaN	NaN	0.318
5	108_658	20.75	-18.58	-2274	NaN	NaN	1845.6	NaN	NaN	NaN	0.298
5	108_658	20.75	-18.58	-2274	NaN	NaN	1853.5	NaN	NaN	NaN	0.265
5	108_658	20.75	-18.58	-2274	NaN	NaN	1857.1	NaN	NaN	NaN	NaN
5	108_658	20.75	-18.58	-2274	NaN	NaN	1862.7	NaN	NaN	NaN	0.199
5	108_658	20.75	-18.58	-2274	NaN	NaN	1866.5	NaN	NaN	NaN	0.37
5	108_658	20.75	-18.58	-2274	NaN	NaN	1867.8	NaN	NaN	NaN	0.378
5	108_658	20.75	-18.58	-2274	NaN	NaN	1877.1	NaN	NaN	NaN	0.286
5	108_658	20.75	-18.58	-2274	NaN	NaN	1878.1	NaN	NaN	NaN	0.259
5	108_658	20.75	-18.58	-2274	NaN	NaN	1883.1	NaN	NaN	NaN	0.327
5	108_658	20.75	-18.58	-2274	NaN	NaN	1884.9	NaN	NaN	NaN	0.265
5	108_658	20.75	-18.58	-2274	NaN	NaN	1887.5	NaN	NaN	NaN	0.29
5	108_658	20.75	-18.58	-2274	NaN	NaN	1889.3	NaN	NaN	NaN	0.232
5	108_658	20.75	-18.58	-2274	NaN	NaN	1897.1	NaN	NaN	NaN	0.197
5	108_658	20.75	-18.58	-2274	NaN	NaN	1897.9	NaN	NaN	NaN	0.135
5	108_658	20.75	-18.58	-2274	NaN	NaN	1899	NaN	NaN	NaN	0.195
5	108_658	20.75	-18.58	-2274	NaN	NaN	1909	NaN	NaN	NaN	0.221
5	108_658	20.75	-18.58	-2274	NaN	NaN	1910	NaN	NaN	NaN	0.202
5	108_658	20.75	-18.58	-2274	NaN	NaN	1911.4	NaN	NaN	NaN	0.281
5	108_658	20.75	-18.58	-2274	NaN	NaN	1920.3	NaN	NaN	NaN	0.246
5	108_658	20.75	-18.58	-2274	NaN	NaN	1921.3	NaN	NaN	NaN	0.206
5	108_658	20.75	-18.58	-2274	NaN	NaN	1922.9	NaN	NaN	NaN	0.309
5	108_658	20.75	-18.58	-2274	NaN	NaN	1929.5	NaN	NaN	NaN	0.214
5	108_658	20.75	-18.58	-2274	NaN	NaN	1933	NaN	NaN	NaN	0.185
5	108_658	20.75	-18.58	-2274	NaN	NaN	1934	NaN	NaN	NaN	0.337
5	108_658	20.75	-18.58	-2274	NaN	NaN	1948.9	NaN	NaN	NaN	0.166
5	108_658	20.75	-18.58	-2274	NaN	NaN	1949.9	NaN	NaN	NaN	0.146
5	108_658	20.75	-18.58	-2274	NaN	NaN	1959.7	NaN	NaN	NaN	0.338
5	108_658	20.75	-18.58	-2274	NaN	NaN	1961.9	NaN	NaN	NaN	0.329
5	108_658	20.75	-18.58	-2274	NaN	NaN	1962.9	NaN	NaN	NaN	0.285
5	108_658	20.75	-18.58	-2274	NaN	NaN	1975	NaN	NaN	NaN	0.277
5	108_658	20.75	-18.58	-2274	NaN	NaN	1978.3	NaN	NaN	NaN	0.322
5	108_658	20.75	-18.58	-2274	NaN	NaN	1980.1	NaN	NaN	NaN	0.265
5	108_658	20.75	-18.58	-2274	NaN	NaN	1987.8	NaN	NaN	NaN	0.288
5	108_658	20.75	-18.58	-2274	NaN	NaN	1991.1	NaN	NaN	NaN	0.276
5	108_658	20.75	-18.58	-2274	NaN	NaN	1994.4	NaN	NaN	NaN	0.241
5	108_658	20.75	-18.58	-2274	NaN	NaN	2001.5	NaN	NaN	NaN	0.275
5	108_658	20.75	-18.58	-2274	NaN	NaN	2004.9	NaN	NaN	NaN	0.366
5	108_658	20.75	-18.58	-2274	NaN	NaN	2007	NaN	NaN	NaN	0.39
5	108_658	20.75	-18.58	-2274	NaN	NaN	2008.1	NaN	NaN	NaN	0.385
5	108_658	20.75	-18.58	-2274	NaN	NaN	2012.9	NaN	NaN	NaN	0.488
5	108_658	20.75	-18.58	-2274	NaN	NaN	2015.3	NaN	NaN	NaN	0.35
5	108_658	20.75	-18.58	-2274	NaN	NaN	2017.8	NaN	NaN	NaN	0.379
5	108_658	20.75	-18.58	-2274	NaN	NaN	2027	NaN	NaN	NaN	0.291
5	108_658	20.75	-18.58	-2274	NaN	NaN	2030.9	NaN	NaN	NaN	0.133
5	108_658	20.75	-18.58	-2274	NaN	NaN	2041.9	NaN	NaN	NaN	0.229
5	108_658	20.75	-18.58	-2274	NaN	NaN	2045.8	NaN	NaN	NaN	0.14
5	108_658	20.75	-18.58	-2274	NaN	NaN	2046.7	NaN	NaN	NaN	0.19
5	108_658	20.75	-18.58	-2274	NaN	NaN	2008.7	NaN	NaN	NaN	0.474
5	108_658	20.75	-18.58	-2274	NaN	NaN	2091.1	NaN	NaN	NaN	0.338
5	108_658	20.75	-18.58	-2274	NaN	NaN	2092.9	NaN	NaN	NaN	0.373
5	108_658	20.75	-18.58	-2274	NaN	NaN	2099.1	NaN	NaN	NaN	0.322
5	108_658	20.75	-18.58	-2274	NaN	NaN	2102.1	NaN	NaN	NaN	0.298
5	108_658	20.75	-18.58	-2274	NaN	NaN	2104.2	NaN	NaN	NaN	0.242
5	108_658	20.75	-18.58	-2274	NaN	NaN	2114.8	NaN	NaN	NaN	0.189
5	108_658	20.75	-18.58	-2274	NaN	NaN	2118.2	NaN	NaN	NaN	0.201
5	108_658	20.75	-18.58	-2274	NaN	NaN	2123.5	NaN	NaN	NaN	0.222
5	108_658	20.75	-18.58	-2274	NaN	NaN	2125.5	NaN	NaN	NaN	0.193
5	108_658	20.75	-18.58	-2274	NaN	NaN	2154.1	NaN	NaN	NaN	0.166
5	108_658	20.75	-18.58	-2274	NaN	NaN	2158.2	NaN	NaN	NaN	0.214
5	108_658	20.75	-18.58	-2274	NaN	NaN	2160.4	NaN	NaN	NaN	0.162
5	108_658	20.75	-18.58	-2274	NaN	NaN	2168.5	NaN	NaN	NaN	0.167
5	108_658	20.75	-18.58	-2274	NaN	NaN	2169.4	NaN	NaN	NaN	0.22
5	108_658	20.75	-18.58	-2274	NaN	NaN	2173.6	NaN	NaN	NaN	0.283
5	108_658	20.75	-18.58	-2274	NaN	NaN	2177	NaN	NaN	NaN	0.148
5	108_658	20.75	-18.58	-2274	NaN	NaN	2197.8	NaN	NaN	NaN	0.083
5	108_658	20.75	-18.58	-2274	NaN	NaN	2198.3	NaN	NaN	NaN	0.073
5	108_658	20.75	-18.58	-2274	NaN	NaN	2201.8	NaN	NaN	NaN	0.105
5	108_658	20.75	-18.58	-2274	NaN	NaN	2205.3	NaN	NaN	NaN	0.101
5	108_658	20.75	-18.58	-2274	NaN	NaN	2345.4	NaN	NaN	NaN	0.274
5	108_658	20.75	-18.58	-2274	NaN	NaN	2347.3	NaN	NaN	NaN	0.26
5	108_658	20.75	-18.58	-2274	NaN	NaN	2348.2	NaN	NaN	NaN	0.154
5	108_658	20.75	-18.58	-2274	NaN	NaN	2349.8	NaN	NaN	NaN	0.313
5	108_658	20.75	-18.58	-2274	NaN	NaN	2357.8	NaN	NaN	NaN	0.247
5	108_658	20.75	-18.58	-2274	NaN	NaN	2363.1	NaN	NaN	NaN	0.187
5	108_658	20.75	-18.58	-2274	NaN	NaN	2364.5	NaN	NaN	NaN	0.226
5	108_658	20.75	-18.58	-2274	NaN	NaN	2370.2	NaN	NaN	NaN	0.322
5	108_658	20.75	-18.58	-2274	NaN	NaN	2371.2	NaN	NaN	NaN	0.319
5	108_658	20.75	-18.58	-2274	NaN	NaN	2372.9	NaN	NaN	NaN	0.349
5	108_658	20.75	-18.58	-2274	NaN	NaN	2378.5	NaN	NaN	NaN	0.447
5	108_658	20.75	-18.58	-2274	NaN	NaN	2379	NaN	NaN	NaN	0.331
5	108_658	20.75	-18.58	-2274	NaN	NaN	2382.8	NaN	NaN	NaN	0.518
5	108_658	20.75	-18.58	-2274	NaN	NaN	2383.7	NaN	NaN	NaN	0.424
5	108_658	20.75	-18.58	-2274	NaN	NaN	2388.6	NaN	NaN	NaN	0.471
5	108_658	20.75	-18.58	-2274	NaN	NaN	2389.5	NaN	NaN	NaN	NaN
5	108_658	20.75	-18.58	-2274	NaN	NaN	2390.6	NaN	NaN	NaN	0.472
5	108_658	20.75	-18.58	-2274	NaN	NaN	2393.7	NaN	NaN	NaN	0.437
5	108_658	20.75	-18.58	-2274	NaN	NaN	2394.3	NaN	NaN	NaN	0.595
5	108_658	20.75	-18.58	-2274	NaN	NaN	2365.5	NaN	NaN	NaN	0.57
5	108_658	20.75	-18.58	-2274	NaN	NaN	2400.8	NaN	NaN	NaN	0.599
5	108_658	20.75	-18.58	-2274	NaN	NaN	2402.4	NaN	NaN	NaN	0.489
5	108_658	20.75	-18.58	-2274	NaN	NaN	2404	NaN	NaN	NaN	0.328
5	108_658	20.75	-18.58	-2274	NaN	NaN	2405	NaN	NaN	NaN	0.21
5	108_658	20.75	-18.58	-2274	NaN	NaN	2409.8	NaN	NaN	NaN	0.269
5	108_658	20.75	-18.58	-2274	NaN	NaN	2419.6	NaN	NaN	NaN	0.215
5	108_658	20.75	-18.58	-2274	NaN	NaN	2425.1	NaN	NaN	NaN	0.091
5	108_658	20.75	-18.58	-2274	NaN	NaN	2430.9	NaN	NaN	NaN	0.054
5	108_658	20.75	-18.58	-2274	NaN	NaN	2444.5	NaN	NaN	NaN	0.09
5	108_658	20.75	-18.58	-2274	NaN	NaN	2451	NaN	NaN	NaN	0.083
5	108_658	20.75	-18.58	-2274	NaN	NaN	2453.6	NaN	NaN	NaN	0.074
5	108_658	20.75	-18.58	-2274	NaN	NaN	2457.2	NaN	NaN	NaN	0.102
5	108_658	20.75	-18.58	-2274	NaN	NaN	2465.7	NaN	NaN	NaN	0.204
5	108_658	20.75	-18.58	-2274	NaN	NaN	2466.1	NaN	NaN	NaN	0.356
5	108_658	20.75	-18.58	-2274	NaN	NaN	2467.9	NaN	NaN	NaN	0.326
5	108_658	20.75	-18.58	-2274	NaN	NaN	2469.6	NaN	NaN	NaN	0.37
5	108_658	20.75	-18.58	-2274	NaN	NaN	2474.8	NaN	NaN	NaN	0.24
5	108_658	20.75	-18.58	-2274	NaN	NaN	2475.8	NaN	NaN	NaN	0.256
5	108_658	20.75	-18.58	-2274	NaN	NaN	2479.1	NaN	NaN	NaN	0.55
5	108_658	20.75	-18.58	-2274	NaN	NaN	2479.6	NaN	NaN	NaN	0.248
5	108_658	20.75	-18.58	-2274	NaN	NaN	2480.5	NaN	NaN	NaN	0.206
5	108_658	20.75	-18.58	-2274	NaN	NaN	2484.8	NaN	NaN	NaN	0.371
5	108_658	20.75	-18.58	-2274	NaN	NaN	2488.5	NaN	NaN	NaN	0.423
5	108_658	20.75	-18.58	-2274	NaN	NaN	2491.7	NaN	NaN	NaN	0.515
5	108_658	20.75	-18.58	-2274	NaN	NaN	2493	NaN	NaN	NaN	0.415
5	108_658	20.75	-18.58	-2274	NaN	NaN	2493.8	NaN	NaN	NaN	0.405
5	108_658	20.75	-18.58	-2274	NaN	NaN	2494.7	NaN	NaN	NaN	0.492
5	108_658	20.75	-18.58	-2274	NaN	NaN	2531.4	NaN	NaN	NaN	0.49
5	108_658	20.75	-18.58	-2274	NaN	NaN	2532.6	NaN	NaN	NaN	0.352
5	108_658	20.75	-18.58	-2274	NaN	NaN	2534.4	NaN	NaN	NaN	0.304
5	108_658	20.75	-18.58	-2274	NaN	NaN	2534.6	NaN	NaN	NaN	0.443
5	108_658	20.75	-18.58	-2274	NaN	NaN	2593.1	NaN	NaN	NaN	0.403
5	108_658	20.75	-18.58	-2274	NaN	NaN	2540	NaN	NaN	NaN	0.426
5	108_658	20.75	-18.58	-2274	NaN	NaN	2540.1	NaN	NaN	NaN	0.355
5	108_658	20.75	-18.58	-2274	NaN	NaN	2541.7	NaN	NaN	NaN	0.403
5	108_658	20.75	-18.58	-2274	NaN	NaN	2544.3	NaN	NaN	NaN	0.399
5	108_658	20.75	-18.58	-2274	NaN	NaN	2545.1	NaN	NaN	NaN	0.319
5	108_658	20.75	-18.58	-2274	NaN	NaN	2546	NaN	NaN	NaN	0.357
5	108_658	20.75	-18.58	-2274	NaN	NaN	2546.3	NaN	NaN	NaN	0.213
5	108_658	20.75	-18.58	-2274	NaN	NaN	2549.6	NaN	NaN	NaN	0.434
5	108_658	20.75	-18.58	-2274	NaN	NaN	2550.4	NaN	NaN	NaN	0.4
5	108_658	20.75	-18.58	-2274	NaN	NaN	2552.1	NaN	NaN	NaN	0.369
5	108_658	20.75	-18.58	-2274	NaN	NaN	2552.2	NaN	NaN	NaN	0.304
5	108_658	20.75	-18.58	-2274	NaN	NaN	2554.1	NaN	NaN	NaN	0.312
5	108_658	20.75	-18.58	-2274	NaN	NaN	2556.2	NaN	NaN	NaN	0.286
5	108_658	20.75	-18.58	-2274	NaN	NaN	2556.5	NaN	NaN	NaN	0.344
5	108_658	20.75	-18.58	-2274	NaN	NaN	2557.4	NaN	NaN	NaN	0.439
5	108_658	20.75	-18.58	-2274	NaN	NaN	2562.1	NaN	NaN	NaN	0.509
5	108_658	20.75	-18.58	-2274	NaN	NaN	2563.3	NaN	NaN	NaN	0.533
5	108_658	20.75	-18.58	-2274	NaN	NaN	2565.2	NaN	NaN	NaN	0.545
5	108_658	20.75	-18.58	-2274	NaN	NaN	2597.9	NaN	NaN	NaN	0.285
5	108_658	20.75	-18.58	-2274	NaN	NaN	2607	NaN	NaN	NaN	0.52
5	108_658	20.75	-18.58	-2274	NaN	NaN	2607.3	NaN	NaN	NaN	0.425
5	108_658	20.75	-18.58	-2274	NaN	NaN	2608.7	NaN	NaN	NaN	0.471
5	108_658	20.75	-18.58	-2274	NaN	NaN	2611.8	NaN	NaN	NaN	0.52
5	108_658	20.75	-18.58	-2274	NaN	NaN	2612.1	NaN	NaN	NaN	0.377
5	108_658	20.75	-18.58	-2274	NaN	NaN	2613.7	NaN	NaN	NaN	0.485
5	108_658	20.75	-18.58	-2274	NaN	NaN	2616.1	NaN	NaN	NaN	0.516
5	108_658	20.75	-18.58	-2274	NaN	NaN	2619.9	NaN	NaN	NaN	0.561
5	108_658	20.75	-18.58	-2274	NaN	NaN	2620.9	NaN	NaN	NaN	0.429
5	108_658	20.75	-18.58	-2274	NaN	NaN	2622.6	NaN	NaN	NaN	0.458
5	108_658	20.75	-18.58	-2274	NaN	NaN	2627.4	NaN	NaN	NaN	0.471
5	108_658	20.75	-18.58	-2274	NaN	NaN	2628.3	NaN	NaN	NaN	0.345
5	108_658	20.75	-18.58	-2274	NaN	NaN	2629.7	NaN	NaN	NaN	0.382
5	108_658	20.75	-18.58	-2274	NaN	NaN	2634.2	NaN	NaN	NaN	0.442
5	108_658	20.75	-18.58	-2274	NaN	NaN	2634.7	NaN	NaN	NaN	0.36
5	108_658	20.75	-18.58	-2274	NaN	NaN	2636.4	NaN	NaN	NaN	0.317
5	108_658	20.75	-18.58	-2274	NaN	NaN	2636.7	NaN	NaN	NaN	0.485
5	108_658	20.75	-18.58	-2274	NaN	NaN	2665.3	NaN	NaN	NaN	0.33
5	108_658	20.75	-18.58	-2274	NaN	NaN	2667	NaN	NaN	NaN	0.47
5	108_658	20.75	-18.58	-2274	NaN	NaN	2667.9	NaN	NaN	NaN	0.365
5	108_658	20.75	-18.58	-2274	NaN	NaN	2668.1	NaN	NaN	NaN	0.305
5	108_658	20.75	-18.58	-2274	NaN	NaN	2668.2	NaN	NaN	NaN	0.289
5	108_658	20.75	-18.58	-2274	NaN	NaN	2670.8	NaN	NaN	NaN	0.449
5	108_658	20.75	-18.58	-2274	NaN	NaN	2671.4	NaN	NaN	NaN	0.353
5	108_658	20.75	-18.58	-2274	NaN	NaN	2673	NaN	NaN	NaN	0.442
5	108_658	20.75	-18.58	-2274	NaN	NaN	2673.3	NaN	NaN	NaN	0.331
5	108_658	20.75	-18.58	-2274	NaN	NaN	2677.2	NaN	NaN	NaN	0.443
5	108_658	20.75	-18.58	-2274	NaN	NaN	2677.8	NaN	NaN	NaN	0.303
5	108_658	20.75	-18.58	-2274	NaN	NaN	2677.9	NaN	NaN	NaN	0.33
5	108_658	20.75	-18.58	-2274	NaN	NaN	2679.2	NaN	NaN	NaN	0.401
5	108_658	20.75	-18.58	-2274	NaN	NaN	2682.8	NaN	NaN	NaN	0.556
5	108_658	20.75	-18.58	-2274	NaN	NaN	2684.7	NaN	NaN	NaN	0.367
5	108_658	20.75	-18.58	-2274	NaN	NaN	2685	NaN	NaN	NaN	0.458
5	108_658	20.75	-18.58	-2274	NaN	NaN	2688.2	NaN	NaN	NaN	0.325
5	108_658	20.75	-18.58	-2274	NaN	NaN	2689.4	NaN	NaN	NaN	0.325
5	108_658	20.75	-18.58	-2274	NaN	NaN	2694	NaN	NaN	NaN	0.585
5	108_658	20.75	-18.58	-2274	NaN	NaN	2694.3	NaN	NaN	NaN	0.392
5	108_658	20.75	-18.58	-2274	NaN	NaN	2695.7	NaN	NaN	NaN	0.409
5	108_658	20.75	-18.58	-2274	NaN	NaN	2696.3	NaN	NaN	NaN	0.32
5	108_658	20.75	-18.58	-2274	NaN	NaN	2703.3	NaN	NaN	NaN	0.227
5	108_658	20.75	-18.58	-2274	NaN	NaN	2704.6	NaN	NaN	NaN	0.275
5	108_658	20.75	-18.58	-2274	NaN	NaN	2704.7	NaN	NaN	NaN	0.246
5	108_658	20.75	-18.58	-2274	NaN	NaN	2776.9	NaN	NaN	NaN	0.177
5	108_658	20.75	-18.58	-2274	NaN	NaN	2781.8	NaN	NaN	NaN	0.269
5	108_658	20.75	-18.58	-2274	NaN	NaN	2782.8	NaN	NaN	NaN	0.286
5	108_658	20.75	-18.58	-2274	NaN	NaN	2785.1	NaN	NaN	NaN	0.264
5	108_658	20.75	-18.58	-2274	NaN	NaN	2790	NaN	NaN	NaN	0.402
5	108_658	20.75	-18.58	-2274	NaN	NaN	2792.5	NaN	NaN	NaN	0.206
5	108_658	20.75	-18.58	-2274	NaN	NaN	2792.8	NaN	NaN	NaN	0.266
5	108_658	20.75	-18.58	-2274	NaN	NaN	2795.1	NaN	NaN	NaN	0.37
5	108_658	20.75	-18.58	-2274	NaN	NaN	2799.1	NaN	NaN	NaN	0.393
5	108_658	20.75	-18.58	-2274	NaN	NaN	2801.9	NaN	NaN	NaN	0.231
5	108_658	20.75	-18.58	-2274	NaN	NaN	2804.4	NaN	NaN	NaN	0.214
5	108_658	20.75	-18.58	-2274	NaN	NaN	2805.9	NaN	NaN	NaN	0.19
5	108_658	20.75	-18.58	-2274	NaN	NaN	2811.5	NaN	NaN	NaN	0.342
5	108_658	20.75	-18.58	-2274	NaN	NaN	2813.4	NaN	NaN	NaN	0.221
5	108_658	20.75	-18.58	-2274	NaN	NaN	2814	NaN	NaN	NaN	0.195
5	108_658	20.75	-18.58	-2274	NaN	NaN	2817.4	NaN	NaN	NaN	0.207
5	108_658	20.75	-18.58	-2274	NaN	NaN	2823.1	NaN	NaN	NaN	0.433
5	108_658	20.75	-18.58	-2274	NaN	NaN	2825	NaN	NaN	NaN	0.32
5	108_658	20.75	-18.58	-2274	NaN	NaN	2826.7	NaN	NaN	NaN	0.333
5	108_658	20.75	-18.58	-2274	NaN	NaN	2827.8	NaN	NaN	NaN	0.309
5	108_658	20.75	-18.58	-2274	NaN	NaN	2828.2	NaN	NaN	NaN	0.372
5	108_658	20.75	-18.58	-2274	NaN	NaN	2835.5	NaN	NaN	NaN	0.234
5	108_658	20.75	-18.58	-2274	NaN	NaN	2836.8	NaN	NaN	NaN	0.205
5	108_658	20.75	-18.58	-2274	NaN	NaN	2838	NaN	NaN	NaN	0.201
5	108_658	20.75	-18.58	-2274	NaN	NaN	2839.7	NaN	NaN	NaN	0.205
5	108_658	20.75	-18.58	-2274	NaN	NaN	2845.6	NaN	NaN	NaN	0.217
5	108_658	20.75	-18.58	-2274	NaN	NaN	2846.4	NaN	NaN	NaN	0.177
5	108_658	20.75	-18.58	-2274	NaN	NaN	2851.6	NaN	NaN	NaN	0.231
5	108_658	20.75	-18.58	-2274	NaN	NaN	2856.3	NaN	NaN	NaN	0.247
5	108_658	20.75	-18.58	-2274	NaN	NaN	2873	NaN	NaN	NaN	0.28
5	108_658	20.75	-18.58	-2274	NaN	NaN	2874.2	NaN	NaN	NaN	0.216
5	108_658	20.75	-18.58	-2274	NaN	NaN	2876.2	NaN	NaN	NaN	0.263
5	108_658	20.75	-18.58	-2274	NaN	NaN	2877.4	NaN	NaN	NaN	0.207
5	108_658	20.75	-18.58	-2274	NaN	NaN	2878	NaN	NaN	NaN	0.317
5	108_658	20.75	-18.58	-2274	NaN	NaN	2878.3	NaN	NaN	NaN	0.258
5	108_658	20.75	-18.58	-2274	NaN	NaN	2886.6	NaN	NaN	NaN	0.371
5	108_658	20.75	-18.58	-2274	NaN	NaN	2889.5	NaN	NaN	NaN	0.322
5	108_658	20.75	-18.58	-2274	NaN	NaN	2891.1	NaN	NaN	NaN	0.138
5	108_658	20.75	-18.58	-2274	NaN	NaN	2897.6	NaN	NaN	NaN	0.23
5	108_658	20.75	-18.58	-2274	NaN	NaN	2899.2	NaN	NaN	NaN	0.192
5	108_658	20.75	-18.58	-2274	NaN	NaN	2899.5	NaN	NaN	NaN	0.23
5	108_658	20.75	-18.58	-2274	NaN	NaN	2902.4	NaN	NaN	NaN	0.265
5	108_658	20.75	-18.58	-2274	NaN	NaN	2908.8	NaN	NaN	NaN	0.016
5	108_658	20.75	-18.58	-2274	NaN	NaN	2909.4	NaN	NaN	NaN	0.095
5	108_658	20.75	-18.58	-2274	NaN	NaN	2910.2	NaN	NaN	NaN	0.19
5	108_658	20.75	-18.58	-2274	NaN	NaN	2911.3	NaN	NaN	NaN	0.2
5	108_658	20.75	-18.58	-2274	NaN	NaN	2913.8	NaN	NaN	NaN	0.207
5	108_658	20.75	-18.58	-2274	NaN	NaN	2922.3	NaN	NaN	NaN	0.164
5	108_658	20.75	-18.58	-2274	NaN	NaN	2922.9	NaN	NaN	NaN	0.184
5	108_658	20.75	-18.58	-2274	NaN	NaN	2923.6	NaN	NaN	NaN	0.218
5	108_658	20.75	-18.58	-2274	NaN	NaN	2924	NaN	NaN	NaN	0.346
5	108_658	20.75	-18.58	-2274	NaN	NaN	2926.6	NaN	NaN	NaN	0.222
5	108_658	20.75	-18.58	-2274	NaN	NaN	2927.4	NaN	NaN	NaN	0.228
5	108_658	20.75	-18.58	-2274	NaN	NaN	2927.8	NaN	NaN	NaN	0.303
5	108_658	20.75	-18.58	-2274	NaN	NaN	2928.6	NaN	NaN	NaN	0.286
5	108_658	20.75	-18.58	-2274	NaN	NaN	2931.2	NaN	NaN	NaN	0.282
5	108_658	20.75	-18.58	-2274	NaN	NaN	2933.7	NaN	NaN	NaN	0.365
5	108_658	20.75	-18.58	-2274	NaN	NaN	2934.8	NaN	NaN	NaN	0.386
5	108_658	20.75	-18.58	-2274	NaN	NaN	2949.5	NaN	NaN	NaN	0.289
5	108_658	20.75	-18.58	-2274	NaN	NaN	2951.2	NaN	NaN	NaN	0.295
5	108_658	20.75	-18.58	-2274	NaN	NaN	2952.5	NaN	NaN	NaN	0.358
5	108_658	20.75	-18.58	-2274	NaN	NaN	2955	NaN	NaN	NaN	0.406
5	108_658	20.75	-18.58	-2274	NaN	NaN	2955.5	NaN	NaN	NaN	0.277
5	108_658	20.75	-18.58	-2274	NaN	NaN	2956.2	NaN	NaN	NaN	0.185
5	108_658	20.75	-18.58	-2274	NaN	NaN	2956.5	NaN	NaN	NaN	0.222
5	108_658	20.75	-18.58	-2274	NaN	NaN	2956.7	NaN	NaN	NaN	0.28
5	108_658	20.75	-18.58	-2274	NaN	NaN	2957.1	NaN	NaN	NaN	0.286
5	108_658	20.75	-18.58	-2274	NaN	NaN	2961	NaN	NaN	NaN	0.21
5	108_658	20.75	-18.58	-2274	NaN	NaN	2961.3	NaN	NaN	NaN	0.265
5	108_658	20.75	-18.58	-2274	NaN	NaN	2961.8	NaN	NaN	NaN	0.192
5	108_658	20.75	-18.58	-2274	NaN	NaN	2962.9	NaN	NaN	NaN	0.301
5	108_658	20.75	-18.58	-2274	NaN	NaN	2968.3	NaN	NaN	NaN	0.272
5	108_658	20.75	-18.58	-2274	NaN	NaN	2968.7	NaN	NaN	NaN	0.299
5	108_658	20.75	-18.58	-2274	NaN	NaN	2969.5	NaN	NaN	NaN	0.209
5	108_658	20.75	-18.58	-2274	NaN	NaN	2969.6	NaN	NaN	NaN	0.228
5	108_658	20.75	-18.58	-2274	NaN	NaN	2970.3	NaN	NaN	NaN	0.277
5	108_658	20.75	-18.58	-2274	NaN	NaN	2972.5	NaN	NaN	NaN	0.262
5	108_658	20.75	-18.58	-2274	NaN	NaN	2976.2	NaN	NaN	NaN	0.321
5	108_658	20.75	-18.58	-2274	NaN	NaN	2981.9	NaN	NaN	NaN	0.35
5	108_658	20.75	-18.58	-2274	NaN	NaN	2985.2	NaN	NaN	NaN	0.292
5	108_658	20.75	-18.58	-2274	NaN	NaN	2985.9	NaN	NaN	NaN	0.476
5	108_658	20.75	-18.58	-2274	NaN	NaN	2986.8	NaN	NaN	NaN	0.399
5	108_658	20.75	-18.58	-2274	NaN	NaN	2987.9	NaN	NaN	NaN	0.412
5	108_658	20.75	-18.58	-2274	NaN	NaN	2990.3	NaN	NaN	NaN	0.219
5	108_658	20.75	-18.58	-2274	NaN	NaN	2990.6	NaN	NaN	NaN	0.314
5	108_658	20.75	-18.58	-2274	NaN	NaN	2991.2	NaN	NaN	NaN	0.283
5	108_658	20.75	-18.58	-2274	NaN	NaN	2992.9	NaN	NaN	NaN	0.25
5	108_658	20.75	-18.58	-2274	NaN	NaN	2996.9	NaN	NaN	NaN	0.328
5	108_658	20.75	-18.58	-2274	NaN	NaN	2997.4	NaN	NaN	NaN	0.269
5	108_658	20.75	-18.58	-2274	NaN	NaN	2998.7	NaN	NaN	NaN	0.284
5	108_658	20.75	-18.58	-2274	NaN	NaN	3000.3	NaN	NaN	NaN	0.313
5	108_658	20.75	-18.58	-2274	NaN	NaN	3002.8	NaN	NaN	NaN	0.293
5	108_658	20.75	-18.58	-2274	NaN	NaN	3005.2	NaN	NaN	NaN	0.232
5	108_658	20.75	-18.58	-2274	NaN	NaN	3007.3	NaN	NaN	NaN	0.278
5	108_658	20.75	-18.58	-2274	NaN	NaN	3011.8	NaN	NaN	NaN	NaN
5	108_658	20.75	-18.58	-2274	NaN	NaN	3019.4	NaN	NaN	NaN	0.172
5	108_658	20.75	-18.58	-2274	NaN	NaN	3019.7	NaN	NaN	NaN	0.236
5	108_658	20.75	-18.58	-2274	NaN	NaN	3022.5	NaN	NaN	NaN	0.298
5	108_658	20.75	-18.58	-2274	NaN	NaN	3026.6	NaN	NaN	NaN	0.272
5	108_658	20.75	-18.58	-2274	NaN	NaN	3027.6	NaN	NaN	NaN	0.26
5	108_658	20.75	-18.58	-2274	NaN	NaN	3029	NaN	NaN	NaN	0.312
5	108_658	20.75	-18.58	-2274	NaN	NaN	3029.2	NaN	NaN	NaN	0.234
5	108_658	20.75	-18.58	-2274	NaN	NaN	3029.3	NaN	NaN	NaN	0.25
5	108_658	20.75	-18.58	-2274	NaN	NaN	3030.1	NaN	NaN	NaN	0.345
5	108_658	20.75	-18.58	-2274	NaN	NaN	3034.8	NaN	NaN	NaN	0.297
5	108_658	20.75	-18.58	-2274	NaN	NaN	3035.1	NaN	NaN	NaN	0.26
5	108_658	20.75	-18.58	-2274	NaN	NaN	3036.6	NaN	NaN	NaN	0.4
5	108_658	20.75	-18.58	-2274	NaN	NaN	3043.4	NaN	NaN	NaN	0.333
5	108_658	20.75	-18.58	-2274	NaN	NaN	3043.9	NaN	NaN	NaN	0.292
5	108_658	20.75	-18.58	-2274	NaN	NaN	3044.4	NaN	NaN	NaN	0.426
5	108_658	20.75	-18.58	-2274	NaN	NaN	3049.4	NaN	NaN	NaN	0.392
5	108_658	20.75	-18.58	-2274	NaN	NaN	3051.4	NaN	NaN	NaN	0.567
5	108_658	20.75	-18.58	-2274	NaN	NaN	3051.6	NaN	NaN	NaN	0.273
5	108_658	20.75	-18.58	-2274	NaN	NaN	3052.7	NaN	NaN	NaN	0.526
5	108_658	20.75	-18.58	-2274	NaN	NaN	3059.3	NaN	NaN	NaN	0.223
5	108_658	20.75	-18.58	-2274	NaN	NaN	3059.5	NaN	NaN	NaN	0.254
5	108_658	20.75	-18.58	-2274	NaN	NaN	3061.6	NaN	NaN	NaN	0.366
5	108_658	20.75	-18.58	-2274	NaN	NaN	3067	NaN	NaN	NaN	0.142
5	108_658	20.75	-18.58	-2274	NaN	NaN	3068.5	NaN	NaN	NaN	0.132
5	108_658	20.75	-18.58	-2274	NaN	NaN	3069.6	NaN	NaN	NaN	0.179
5	108_658	20.75	-18.58	-2274	NaN	NaN	3071.4	NaN	NaN	NaN	0.239
5	108_658	20.75	-18.58	-2274	NaN	NaN	3077	NaN	NaN	NaN	0.19
5	108_658	20.75	-18.58	-2274	NaN	NaN	3099.6	NaN	NaN	NaN	0.31
5	108_658	20.75	-18.58	-2274	NaN	NaN	3103.3	NaN	NaN	NaN	0.212
5	108_658	20.75	-18.58	-2274	NaN	NaN	3106.8	NaN	NaN	NaN	0.278
5	108_658	20.75	-18.58	-2274	NaN	NaN	3108.8	NaN	NaN	NaN	0.24
5	108_658	20.75	-18.58	-2274	NaN	NaN	3120.7	NaN	NaN	NaN	0.238
5	108_658	20.75	-18.58	-2274	NaN	NaN	3124.3	NaN	NaN	NaN	0.255
5	108_658	20.75	-18.58	-2274	NaN	NaN	3126.3	NaN	NaN	NaN	0.223
5	108_658	20.75	-18.58	-2274	NaN	NaN	3133.6	NaN	NaN	NaN	0.318
5	108_658	20.75	-18.58	-2274	NaN	NaN	3137.7	NaN	NaN	NaN	0.241
5	108_658	20.75	-18.58	-2274	NaN	NaN	3139.6	NaN	NaN	NaN	0.624
5	108_658	20.75	-18.58	-2274	NaN	NaN	3140.4	NaN	NaN	NaN	0.406
5	108_658	20.75	-18.58	-2274	NaN	NaN	3145.5	NaN	NaN	NaN	0.479
5	108_658	20.75	-18.58	-2274	NaN	NaN	3147.4	NaN	NaN	NaN	0.456
5	108_658	20.75	-18.58	-2274	NaN	NaN	3149.4	NaN	NaN	NaN	0.656
5	108_658	20.75	-18.58	-2274	NaN	NaN	3150.5	NaN	NaN	NaN	0.568
5	108_658	20.75	-18.58	-2274	NaN	NaN	3154.9	NaN	NaN	NaN	0.683
5	108_658	20.75	-18.58	-2274	NaN	NaN	3157.2	NaN	NaN	NaN	0.584
5	108_658	20.75	-18.58	-2274	NaN	NaN	3159	NaN	NaN	NaN	0.669
5	108_658	20.75	-18.58	-2274	NaN	NaN	3159.6	NaN	NaN	NaN	0.642
5	108_658	20.75	-18.58	-2274	NaN	NaN	3160.1	NaN	NaN	NaN	0.584
5	108_658	20.75	-18.58	-2274	NaN	NaN	3165.2	NaN	NaN	NaN	0.445
5	108_658	20.75	-18.58	-2274	NaN	NaN	3166.5	NaN	NaN	NaN	0.457
5	108_658	20.75	-18.58	-2274	NaN	NaN	3167.3	NaN	NaN	NaN	0.507
5	108_658	20.75	-18.58	-2274	NaN	NaN	3169.5	NaN	NaN	NaN	0.437
5	108_658	20.75	-18.58	-2274	NaN	NaN	3170	NaN	NaN	NaN	0.611
5	108_658	20.75	-18.58	-2274	NaN	NaN	3177.3	NaN	NaN	NaN	0.445
5	108_658	20.75	-18.58	-2274	NaN	NaN	3180.2	NaN	NaN	NaN	0.566
5	108_658	20.75	-18.58	-2274	NaN	NaN	3183.2	NaN	NaN	NaN	0.323
5	108_658	20.75	-18.58	-2274	NaN	NaN	3184.4	NaN	NaN	NaN	0.424
5	108_658	20.75	-18.58	-2274	NaN	NaN	3184.8	NaN	NaN	NaN	0.428
5	108_658	20.75	-18.58	-2274	NaN	NaN	3185.9	NaN	NaN	NaN	0.341
5	108_658	20.75	-18.58	-2274	NaN	NaN	3190.2	NaN	NaN	NaN	0.506
5	108_658	20.75	-18.58	-2274	NaN	NaN	3192.2	NaN	NaN	NaN	0.362
5	108_658	20.75	-18.58	-2274	NaN	NaN	3194.4	NaN	NaN	NaN	0.362
5	108_658	20.75	-18.58	-2274	NaN	NaN	3194.6	NaN	NaN	NaN	0.287
5	108_658	20.75	-18.58	-2274	NaN	NaN	3198.5	NaN	NaN	NaN	0.326
5	108_658	20.75	-18.58	-2274	NaN	NaN	3200.9	NaN	NaN	NaN	0.228
5	108_658	20.75	-18.58	-2274	NaN	NaN	3202.8	NaN	NaN	NaN	0.317
5	108_658	20.75	-18.58	-2274	NaN	NaN	3202.9	NaN	NaN	NaN	0.345
5	108_658	20.75	-18.58	-2274	NaN	NaN	3209.1	NaN	NaN	NaN	0.505
5	108_658	20.75	-18.58	-2274	NaN	NaN	3209.9	NaN	NaN	NaN	0.45
5	108_658	20.75	-18.58	-2274	NaN	NaN	3211.3	NaN	NaN	NaN	0.533
5	108_658	20.75	-18.58	-2274	NaN	NaN	3214.9	NaN	NaN	NaN	0.298
5	108_658	20.75	-18.58	-2274	NaN	NaN	3215.6	NaN	NaN	NaN	0.351
5	108_658	20.75	-18.58	-2274	NaN	NaN	3217.2	NaN	NaN	NaN	0.615
5	108_658	20.75	-18.58	-2274	NaN	NaN	3220.5	NaN	NaN	NaN	0.943
5	108_658	20.75	-18.58	-2274	NaN	NaN	3221.9	NaN	NaN	NaN	0.436
5	108_658	20.75	-18.58	-2274	NaN	NaN	3223.4	NaN	NaN	NaN	0.488
5	108_658	20.75	-18.58	-2274	NaN	NaN	3231	NaN	NaN	NaN	0.299
5	108_658	20.75	-18.58	-2274	NaN	NaN	3233	NaN	NaN	NaN	0.36
5	108_658	20.75	-18.58	-2274	NaN	NaN	3233.2	NaN	NaN	NaN	0.328
5	108_658	20.75	-18.58	-2274	NaN	NaN	3234.2	NaN	NaN	NaN	0.234
5	108_658	20.75	-18.58	-2274	NaN	NaN	3247.6	NaN	NaN	NaN	0.21
5	108_658	20.75	-18.58	-2274	NaN	NaN	3249.9	NaN	NaN	NaN	0.224
5	108_658	20.75	-18.58	-2274	NaN	NaN	3253.1	NaN	NaN	NaN	0.273
5	108_658	20.75	-18.58	-2274	NaN	NaN	3264.3	NaN	NaN	NaN	0.413
5	108_658	20.75	-18.58	-2274	NaN	NaN	3265.7	NaN	NaN	NaN	0.382
5	108_658	20.75	-18.58	-2274	NaN	NaN	3268.2	NaN	NaN	NaN	0.553
5	108_658	20.75	-18.58	-2274	NaN	NaN	3275.1	NaN	NaN	NaN	0.427
5	108_658	20.75	-18.58	-2274	NaN	NaN	3276.1	NaN	NaN	NaN	0.452
5	108_658	20.75	-18.58	-2274	NaN	NaN	3279.3	NaN	NaN	NaN	0.604
5	108_658	20.75	-18.58	-2274	NaN	NaN	3284.2	NaN	NaN	NaN	0.484
5	108_658	20.75	-18.58	-2274	NaN	NaN	3286	NaN	NaN	NaN	0.48
5	108_658	20.75	-18.58	-2274	NaN	NaN	3288.5	NaN	NaN	NaN	0.653
5	108_658	20.75	-18.58	-2274	NaN	NaN	3289.7	NaN	NaN	NaN	0.545
5	108_658	20.75	-18.58	-2274	NaN	NaN	3298.7	NaN	NaN	NaN	0.386
5	108_658	20.75	-18.58	-2274	NaN	NaN	3300.7	NaN	NaN	NaN	0.645
5	108_658	20.75	-18.58	-2274	NaN	NaN	3302.6	NaN	NaN	NaN	0.566
5	108_658	20.75	-18.58	-2274	NaN	NaN	3337.1	NaN	NaN	NaN	0.468
5	108_658	20.75	-18.58	-2274	NaN	NaN	3339	NaN	NaN	NaN	0.508
5	108_658	20.75	-18.58	-2274	NaN	NaN	3340.1	NaN	NaN	NaN	0.445
5	108_658	20.75	-18.58	-2274	NaN	NaN	3346.8	NaN	NaN	NaN	0.269
5	108_658	20.75	-18.58	-2274	NaN	NaN	3349.7	NaN	NaN	NaN	0.307
5	108_658	20.75	-18.58	-2274	NaN	NaN	3351.2	NaN	NaN	NaN	0.24
5	108_658	20.75	-18.58	-2274	NaN	NaN	3356.2	NaN	NaN	NaN	0.481
5	108_658	20.75	-18.58	-2274	NaN	NaN	3357.4	NaN	NaN	NaN	0.453
5	108_658	20.75	-18.58	-2274	NaN	NaN	3358.3	NaN	NaN	NaN	0.537
5	108_658	20.75	-18.58	-2274	NaN	NaN	3359.2	NaN	NaN	NaN	0.626
5	108_658	20.75	-18.58	-2274	NaN	NaN	3361.4	NaN	NaN	NaN	0.481
5	108_658	20.75	-18.58	-2274	NaN	NaN	3409	NaN	NaN	NaN	0.128
5	108_658	20.75	-18.58	-2274	NaN	NaN	3419.4	NaN	NaN	NaN	NaN
5	108_658	20.75	-18.58	-2274	NaN	NaN	3422.8	NaN	NaN	NaN	0.226
5	108_658	20.75	-18.58	-2274	NaN	NaN	3425.7	NaN	NaN	NaN	NaN
5	108_658	20.75	-18.58	-2274	NaN	NaN	3543.8	NaN	NaN	NaN	0.239
5	108_658	20.75	-18.58	-2274	NaN	NaN	3548	NaN	NaN	NaN	0.151
5	108_658	20.75	-18.58	-2274	NaN	NaN	3552.2	NaN	NaN	NaN	0.154
5	108_658	20.75	-18.58	-2274	NaN	NaN	3554.1	NaN	NaN	NaN	0.15
5	108_658	20.75	-18.58	-2274	NaN	NaN	3566.1	NaN	NaN	NaN	0.153
5	108_658	20.75	-18.58	-2274	NaN	NaN	3569.2	NaN	NaN	NaN	0.192
5	108_658	20.75	-18.58	-2274	NaN	NaN	3570	NaN	NaN	NaN	0.152
5	108_658	20.75	-18.58	-2274	NaN	NaN	3577.5	NaN	NaN	NaN	0.269
5	108_658	20.75	-18.58	-2274	NaN	NaN	3580.8	NaN	NaN	NaN	0.224
5	108_658	20.75	-18.58	-2274	NaN	NaN	3581.5	NaN	NaN	NaN	0.2
5	108_658	20.75	-18.58	-2274	NaN	NaN	3584.5	NaN	NaN	NaN	0.21
5	108_658	20.75	-18.58	-2274	NaN	NaN	3586.7	NaN	NaN	NaN	0.247
5	108_658	20.75	-18.58	-2274	NaN	NaN	3592.5	NaN	NaN	NaN	0.162
5	108_658	20.75	-18.58	-2274	NaN	NaN	3594.7	NaN	NaN	NaN	0.166
5	108_658	20.75	-18.58	-2274	NaN	NaN	3598.4	NaN	NaN	NaN	0.16
5	108_658	20.75	-18.58	-2274	NaN	NaN	3606.5	NaN	NaN	NaN	NaN
6	108_663	-1.2	-11.88	-3706	0.11	0.19	0	2.807	0.769	NaN	0.0041013
6	108_663	-1.2	-11.88	-3706	0.19	0.17	2.85	2.8169	0.748	NaN	0.003582
6	108_663	-1.2	-11.88	-3706	0.29	0.13	6.39	3.2305	0.662	NaN	0.0027802
6	108_663	-1.2	-11.88	-3706	0.41	0.32	9.66	3.8889	0.626	NaN	0.0077902
6	108_663	-1.2	-11.88	-3706	0.5	0.68	11.79	3.9735	0.495	NaN	0.013375
6	108_663	-1.2	-11.88	-3706	0.59	1.26	14.19	4.7511	0.603	NaN	0.036098
6	108_663	-1.2	-11.88	-3706	0.71	1.24	16.21	5.9524	0.538	NaN	0.03971
6	108_663	-1.2	-11.88	-3706	0.79	1.35	17.55	5.9211	0.595	NaN	0.047561
6	108_663	-1.2	-11.88	-3706	0.89	1.49	19.25	5.4054	0.561	NaN	0.045183
6	108_663	-1.2	-11.88	-3706	1.01	1.5	21.62	5.0725	0.527	NaN	0.040098
6	108_663	-1.2	-11.88	-3706	1.1	1.24	23.39	5.0847	0.493	NaN	0.031084
6	108_663	-1.2	-11.88	-3706	1.19	1.26	25.16	5.4404	0.529	NaN	0.036263
6	108_663	-1.2	-11.88	-3706	1.31	1.2	27.25	5.0761	0.583	NaN	0.035513
6	108_663	-1.2	-11.88	-3706	1.39	0.81	29.1	4.644	0.625	NaN	0.02351
6	108_663	-1.2	-11.88	-3706	1.46	0.7	30.48	5.0808	0.62	NaN	0.022051
6	108_663	-1.2	-11.88	-3706	1.61	0.7	33.43	5.0773	0.626	NaN	0.022249
6	108_663	-1.2	-11.88	-3706	1.69	0.6	35.01	5.0562	0.699	NaN	0.021206
6	108_663	-1.2	-11.88	-3706	1.79	0.53	36.99	4.3785	0.676	NaN	0.015687
6	108_663	-1.2	-11.88	-3706	2	0.69	42.09	4.1667	0.641	NaN	0.018429
6	108_663	-1.2	-11.88	-3706	2.09	0.68	44.19	4.2857	0.613	NaN	0.017865
6	108_663	-1.2	-11.88	-3706	2.21	0.55	46.99	4.2827	0.637	NaN	0.015004
6	108_663	-1.2	-11.88	-3706	2.29	0.73	48.86	4.2755	0.704	NaN	0.021973
6	108_663	-1.2	-11.88	-3706	2.39	0.48	51.2	4.2802	0.68	NaN	0.01397
6	108_663	-1.2	-11.88	-3706	2.51	0.54	54	4.2857	0.663	NaN	0.015344
6	108_663	-1.2	-11.88	-3706	2.6	0.52	56.1	4.2857	0.633	NaN	0.014107
6	108_663	-1.2	-11.88	-3706	2.69	0.59	58.2	4.2857	0.594	NaN	0.01502
6	108_663	-1.2	-11.88	-3706	2.81	0.65	61	4.2827	0.551	NaN	0.015338
6	108_663	-1.2	-11.88	-3706	2.89	0.73	62.87	4.0928	0.535	NaN	0.015984
6	108_663	-1.2	-11.88	-3706	3.11	0.72	68.33	4.0161	0.513	NaN	0.014834
6	108_663	-1.2	-11.88	-3706	3.19	0.7	70.34	3.9735	0.564	NaN	0.015687
6	108_663	-1.2	-11.88	-3706	3.29	0.62	72.86	3.964	0.484	NaN	0.011895
6	108_663	-1.2	-11.88	-3706	3.41	0.43	75.89	3.6145	0.651	NaN	0.010118
6	108_663	-1.2	-11.88	-3706	3.5	0.35	78.67	3.2374	0.753	NaN	0.0085322
6	108_663	-1.2	-11.88	-3706	3.59	0.19	81.45	2.4793	0.769	NaN	0.0036226
6	108_663	-1.2	-11.88	-3706	3.71	0.2	87.14	2.1097	0.625	NaN	0.0026371
6	108_663	-1.2	-11.88	-3706	3.79	0.27	90.93	2.1102	0.757	NaN	0.004313
6	108_663	-1.2	-11.88	-3706	3.89	0.36	95.67	2.3887	0.747	NaN	0.0064237
6	108_663	-1.2	-11.88	-3706	4.01	0.32	100.14	3.4653	0.734	NaN	0.0081394
6	108_663	-1.2	-11.88	-3706	4.1	0.25	101.73	5.6604	0.751	NaN	0.010627
6	108_663	-1.2	-11.88	-3706	4.19	0.26	103.32	5.6604	0.773	NaN	0.011376
6	108_663	-1.2	-11.88	-3706	4.31	0.22	105.44	5.6555	0.754	NaN	0.0093814
6	108_663	-1.2	-11.88	-3706	4.41	0.29	107.21	4.4843	0.684	NaN	0.0088951
6	108_663	-1.2	-11.88	-3706	4.51	0.38	109.9	3.4234	0.712	NaN	0.0092624
6	108_663	-1.2	-11.88	-3706	4.6	0.49	112.76	3.1496	0.722	NaN	0.011143
6	108_663	-1.2	-11.88	-3706	4.71	0.38	116.25	3.4483	0.753	NaN	0.0098669
6	108_663	-1.2	-11.88	-3706	4.9	0.27	121.46	3.7547	0.704	NaN	0.0071369
6	108_663	-1.2	-11.88	-3706	5.01	0.19	124.24	3.9623	0.578	NaN	0.0043514
6	108_663	-1.2	-11.88	-3706	5.11	0.38	126.76	3.9666	0.576	NaN	0.0086821
6	108_663	-1.2	-11.88	-3706	5.2	0.78	129.03	3.9604	0.595	NaN	0.01838
6	108_663	-1.2	-11.88	-3706	5.31	1.01	131.81	3.9548	0.571	NaN	0.022808
6	108_663	-1.2	-11.88	-3706	5.41	0.83	134.34	4.1758	0.587	NaN	0.020345
6	108_663	-1.2	-11.88	-3706	5.5	0.81	136.36	4.9875	0.599	NaN	0.024199
6	108_663	-1.2	-11.88	-3706	5.61	0.83	138.35	5.5409	0.597	NaN	0.027456
6	108_663	-1.2	-11.88	-3706	5.71	0.76	140.15	5.5556	0.627	NaN	0.026473
6	108_663	-1.2	-11.88	-3706	5.8	0.78	141.77	5.5556	0.555	NaN	0.02405
6	108_663	-1.2	-11.88	-3706	5.91	0.74	143.75	5.5556	0.524	NaN	0.021542
6	108_663	-1.2	-11.88	-3706	6.01	0.79	145.55	5.5556	0.544	NaN	0.023876
6	108_663	-1.2	-11.88	-3706	6.1	0.85	147.17	5.5556	0.505	NaN	0.023847
6	108_663	-1.2	-11.88	-3706	6.21	0.76	149.15	4.4872	0.521	NaN	0.017767
6	108_663	-1.2	-11.88	-3706	6.31	0.91	151.85	3.7037	0.349	NaN	0.011763
6	108_663	-1.2	-11.88	-3706	6.41	0.87	154.55	3.3223	0.517	NaN	0.014943
6	108_663	-1.2	-11.88	-3706	6.51	0.99	157.87	3.012	0.523	NaN	0.015595
6	108_663	-1.2	-11.88	-3706	6.61	0.62	161.19	3.012	0.751	NaN	0.014025
6	108_663	-1.2	-11.88	-3706	6.71	0.44	164.51	3.0137	0.756	NaN	0.010025
6	108_663	-1.2	-11.88	-3706	6.83	0.52	168.49	3.0166	0.707	NaN	0.01109
6	108_663	-1.2	-11.88	-3706	6.91	0.58	171.14	3.0151	0.708	NaN	0.012381
6	108_663	-1.2	-11.88	-3706	7.01	0.28	174.46	3.0137	0.723	NaN	0.0061009
6	108_663	-1.2	-11.88	-3706	7.13	0.62	178.44	3.2407	0.656	NaN	0.013181
6	108_663	-1.2	-11.88	-3706	7.22	0.7	180.94	3.6	0.659	NaN	0.016607
6	108_663	-1.2	-11.88	-3706	7.31	0.83	183.44	4.5356	0.606	NaN	0.022813
6	108_663	-1.2	-11.88	-3706	7.43	0.77	185.57	5.6497	0.667	NaN	0.029016
6	108_663	-1.2	-11.88	-3706	7.51	0.57	186.98	5.6497	0.67	NaN	0.021576
6	108_663	-1.2	-11.88	-3706	7.73	0.58	190.88	5.6497	0.569	NaN	0.018645
6	108_663	-1.2	-11.88	-3706	7.81	0.3	192.29	5.6604	0.768	NaN	0.013042
6	108_663	-1.2	-11.88	-3706	7.91	0.78	194.06	3.6066	0.829	NaN	0.023321
6	108_663	-1.2	-11.88	-3706	8.03	0.15	198.39	2.3516	0.716	NaN	0.0025256
6	108_663	-1.2	-11.88	-3706	8.12	0.35	202.99	1.9587	0.717	NaN	0.0049152
6	108_663	-1.2	-11.88	-3706	8.21	0.33	207.58	1.959	0.73	NaN	0.0047191
6	108_663	-1.2	-11.88	-3706	8.33	0.31	213.71	2.1716	0.788	NaN	0.0053047
6	108_663	-1.2	-11.88	-3706	8.41	0.15	216.79	2.4965	0.78	NaN	0.0029209
6	108_663	-1.2	-11.88	-3706	8.51	0.2	220.92	2.4229	0.75	NaN	0.0036344
6	108_663	-1.2	-11.88	-3706	8.63	0.34	225.87	2.6448	0.708	NaN	0.0063666
6	108_663	-1.2	-11.88	-3706	8.72	0.29	228.86	3.9301	0.608	NaN	0.0069296
6	108_663	-1.2	-11.88	-3706	8.81	0.67	230.45	5.6452	0.558	NaN	0.021105
6	108_663	-1.2	-11.88	-3706	8.93	0.49	232.58	5.6497	0.615	NaN	0.017025
6	108_663	-1.2	-11.88	-3706	9.01	0.34	233.99	5.6604	0.712	NaN	0.013703
6	108_663	-1.2	-11.88	-3706	9.08	0.24	235.23	5.3269	0.717	NaN	0.0091665
6	108_663	-1.2	-11.88	-3706	9.23	0.17	238.12	4.7131	0.791	NaN	0.0063377
6	108_663	-1.2	-11.88	-3706	9.31	0.18	240.11	4.0179	0.644	NaN	0.0046575
6	108_663	-1.2	-11.88	-3706	9.41	0.39	242.6	4.0146	0.702	NaN	0.010991
6	108_663	-1.2	-11.88	-3706	9.53	0.54	245.59	3.9698	0.695	NaN	0.014898
6	108_663	-1.2	-11.88	-3706	9.62	0.69	247.89	3.9216	0.675	NaN	0.018265
6	108_663	-1.2	-11.88	-3706	9.71	0.67	250.18	3.3439	0.707	NaN	0.01584
6	108_663	-1.2	-11.88	-3706	9.83	0.51	254.17	3.012	0.752	NaN	0.011552
6	108_663	-1.2	-11.88	-3706	9.91	0.41	256.82	3.0151	0.72	NaN	0.0089005
6	108_663	-1.2	-11.88	-3706	10.01	0.59	260.14	3.0137	0.687	NaN	0.012215
6	108_663	-1.2	-11.88	-3706	10.13	0.74	264.12	3.0523	0.593	NaN	0.013394
6	108_663	-1.2	-11.88	-3706	10.22	0.5	267.02	3.1034	0.573	NaN	0.0088914
6	108_663	-1.2	-11.88	-3706	10.31	0.53	269.92	3.7367	0.65	NaN	0.012873
6	108_663	-1.2	-11.88	-3706	10.43	0.54	272.64	4.415	0.592	NaN	0.014114
6	108_663	-1.2	-11.88	-3706	10.51	0.64	274.45	4.4118	0.496	NaN	0.014005
6	108_663	-1.2	-11.88	-3706	10.58	0.65	276.04	4.4088	0.529	NaN	0.01516
6	108_663	-1.2	-11.88	-3706	10.73	0.6	279.44	4.4146	0.577	NaN	0.015283
6	108_663	-1.2	-11.88	-3706	10.81	0.4	281.25	4.4226	0.715	NaN	0.012649
6	108_663	-1.2	-11.88	-3706	10.91	0.29	283.51	4.4177	0.761	NaN	0.0097494
6	108_663	-1.2	-11.88	-3706	11.03	0.24	286.23	4.4118	0.776	NaN	0.0082165
6	108_663	-1.2	-11.88	-3706	11.12	0.22	288.27	4.4118	0.784	NaN	0.0076094
6	108_663	-1.2	-11.88	-3706	11.21	0.28	290.31	4.4118	0.803	NaN	0.0099194
6	108_663	-1.2	-11.88	-3706	11.33	0.35	293.03	4.4053	0.763	NaN	0.011764
6	108_663	-1.2	-11.88	-3706	11.41	0.42	294.85	4.4118	0.791	NaN	0.014657
6	108_663	-1.2	-11.88	-3706	11.51	0.41	297.11	3.9497	0.731	NaN	0.011838
6	108_663	-1.2	-11.88	-3706	11.63	0.48	300.42	3.6082	0.749	NaN	0.012972
6	108_663	-1.2	-11.88	-3706	11.72	0.47	302.93	3.5857	0.739	NaN	0.012454
6	108_663	-1.2	-11.88	-3706	11.81	0.46	305.44	3.5836	0.657	NaN	0.01083
6	108_663	-1.2	-11.88	-3706	11.93	0.31	308.79	3.5778	0.78	NaN	0.0086512
6	108_663	-1.2	-11.88	-3706	12.01	0.25	311.03	3.58	0.813	NaN	0.0072763
6	108_663	-1.2	-11.88	-3706	12.08	0.23	312.98	3.5831	0.814	NaN	0.0067082
6	108_663	-1.2	-11.88	-3706	12.23	0.31	317.17	3.5826	0.658	NaN	0.0073077
6	108_663	-1.2	-11.88	-3706	12.31	0.36	319.4	3.5857	0.719	NaN	0.0092811
6	108_663	-1.2	-11.88	-3706	12.41	0.23	322.19	3.5831	0.766	NaN	0.0063126
6	108_663	-1.2	-11.88	-3706	12.53	0.17	325.54	3.5654	0.813	NaN	0.0049277
6	108_663	-1.2	-11.88	-3706	12.62	0.15	328.08	3.5363	0.769	NaN	0.0040792
6	108_663	-1.2	-11.88	-3706	12.71	0.13	330.63	3.3926	0.76	NaN	0.0033519
6	108_663	-1.2	-11.88	-3706	12.83	0.22	334.27	3.2949	0.554	NaN	0.0040158
6	108_663	-1.2	-11.88	-3706	12.91	0.56	336.7	3.2967	0.597	NaN	0.011022
6	108_663	-1.2	-11.88	-3706	13.01	0.6	339.73	3.4321	0.588	NaN	0.012109
6	108_663	-1.2	-11.88	-3706	13.13	0.56	343.11	3.9548	0.664	NaN	0.014706
6	108_663	-1.2	-11.88	-3706	13.22	0.61	345.04	4.6703	0.7	NaN	0.019942
6	108_663	-1.2	-11.88	-3706	13.3	0.56	346.75	4.6661	0.714	NaN	0.018657
6	108_663	-1.2	-11.88	-3706	13.73	0.36	355.97	4.6618	0.63	NaN	0.010573
6	108_663	-1.2	-11.88	-3706	13.81	0.46	357.69	4.6632	0.683	NaN	0.014651
6	108_663	-1.2	-11.88	-3706	13.91	0.32	359.83	4.661	0.709	NaN	0.010575
6	108_663	-1.2	-11.88	-3706	14.03	0.58	362.41	4.6563	0.658	NaN	0.01777
6	108_663	-1.2	-11.88	-3706	14.12	0.37	364.34	4.6632	0.731	NaN	0.012613
6	108_663	-1.2	-11.88	-3706	14.21	0.4	366.27	4.6667	0.717	NaN	0.013384
6	108_663	-1.2	-11.88	-3706	14.33	0.41	368.84	4.662	0.755	NaN	0.014431
6	108_663	-1.2	-11.88	-3706	14.41	0.42	370.56	4.6632	0.723	NaN	0.01416
6	108_663	-1.2	-11.88	-3706	14.51	0.33	372.7	4.6709	0.772	NaN	0.0119
6	108_663	-1.2	-11.88	-3706	14.63	0.29	375.27	4.6667	0.812	NaN	0.010989
6	108_663	-1.2	-11.88	-3706	14.72	0.18	377.2	4.6632	0.836	NaN	0.0070172
6	108_663	-1.2	-11.88	-3706	14.81	0.35	379.13	4.6563	0.763	NaN	0.012435
6	108_663	-1.2	-11.88	-3706	14.93	0.28	381.71	4.662	0.88	NaN	0.011487
6	108_663	-1.2	-11.88	-3706	15.01	0.18	383.42	4.6729	0.856	NaN	0.0072
6	108_663	-1.2	-11.88	-3706	15.08	0.17	384.92	4.661	0.862	NaN	0.0068303
6	108_663	-1.2	-11.88	-3706	15.23	0.19	388.14	4.6559	0.797	NaN	0.0070504
6	108_663	-1.2	-11.88	-3706	15.31	0.18	389.86	4.6632	0.76	NaN	0.0063793
6	108_663	-1.2	-11.88	-3706	15.41	0.42	392	4.6729	0.651	NaN	0.012777
6	108_663	-1.2	-11.88	-3706	15.51	0.2	394.14	4.661	0.776	NaN	0.0072339
6	108_663	-1.2	-11.88	-3706	15.63	0.35	396.72	4.661	0.774	NaN	0.012627
6	108_663	-1.2	-11.88	-3706	15.73	0.31	398.86	4.6683	0.799	NaN	0.011563
6	108_663	-1.2	-11.88	-3706	15.82	0.16	400.79	4.662	0.831	NaN	0.0061986
6	108_663	-1.2	-11.88	-3706	15.93	0.12	403.15	4.1096	0.878	NaN	0.0043299
6	108_663	-1.2	-11.88	-3706	16.03	0.11	405.9	3.0894	0.886	NaN	0.003011
6	108_663	-1.2	-11.88	-3706	16.12	0.11	409.3	2.6455	0.879	NaN	0.0025579
6	108_663	-1.2	-11.88	-3706	16.23	0.15	413.46	2.6415	0.872	NaN	0.0034551
6	108_663	-1.2	-11.88	-3706	16.33	0.11	417.25	2.642	0.888	NaN	0.0025807
6	108_663	-1.2	-11.88	-3706	16.43	0.11	421.03	2.8209	0.86	NaN	0.0026685
6	108_663	-1.2	-11.88	-3706	16.53	0.11	424.34	3.3384	0.837	NaN	0.0030737
6	108_663	-1.2	-11.88	-3706	16.65	0.66	427.62	3.6972	0.574	NaN	0.014006
6	108_663	-1.2	-11.88	-3706	16.74	0.59	430.02	3.7471	0.67	NaN	0.014812
6	108_663	-1.2	-11.88	-3706	16.81	0.65	431.89	3.7433	0.67	NaN	0.016302
6	108_663	-1.2	-11.88	-3706	16.95	0.61	435.63	4.0146	0.737	NaN	0.018048
6	108_663	-1.2	-11.88	-3706	17.03	0.59	437.37	4.5802	0.73	NaN	0.019727
6	108_663	-1.2	-11.88	-3706	17.13	0.85	439.56	4.6512	0.648	NaN	0.025619
6	108_663	-1.2	-11.88	-3706	17.25	0.88	442.1	4.918	0.596	NaN	0.025794
6	108_663	-1.2	-11.88	-3706	17.34	0.66	443.83	5.2023	0.755	NaN	0.025923
6	108_663	-1.2	-11.88	-3706	17.43	0.55	445.56	5.2109	0.776	NaN	0.02224
6	108_663	-1.2	-11.88	-3706	17.55	0.67	447.86	5.2219	0.839	NaN	0.029354
6	108_663	-1.2	-11.88	-3706	17.63	0.43	449.39	5.2265	0.847	NaN	0.019035
6	108_663	-1.2	-11.88	-3706	17.7	0.45	450.73	5.2133	0.791	NaN	0.018557
6	108_663	-1.2	-11.88	-3706	17.85	0.51	453.61	5.2154	0.703	NaN	0.018699
6	108_663	-1.2	-11.88	-3706	17.93	0.66	455.14	5.2174	0.625	NaN	0.021522
6	108_663	-1.2	-11.88	-3706	18.03	0.6	457.06	5.2133	0.738	NaN	0.023084
6	108_663	-1.2	-11.88	-3706	18.15	0.59	459.36	5.2239	0.77	NaN	0.023732
6	108_663	-1.2	-11.88	-3706	18.24	0.56	461.08	5.2174	0.665	NaN	0.01943
6	108_663	-1.2	-11.88	-3706	18.33	0.55	462.81	5.2109	0.797	NaN	0.022842
6	108_663	-1.2	-11.88	-3706	18.45	0.43	465.11	5.2219	0.801	NaN	0.017986
6	108_663	-1.2	-11.88	-3706	18.53	0.35	466.64	5.2174	0.719	NaN	0.01313
6	108_663	-1.2	-11.88	-3706	18.63	0.38	468.56	5.2133	0.712	NaN	0.014105
6	108_663	-1.2	-11.88	-3706	18.75	0.48	470.86	5.2239	0.731	NaN	0.01833
6	108_663	-1.2	-11.88	-3706	18.84	0.42	472.58	5.2174	0.668	NaN	0.014638
6	108_663	-1.2	-11.88	-3706	18.93	0.41	474.31	5.2109	0.556	NaN	0.011879
6	108_663	-1.2	-11.88	-3706	19.05	0.52	476.61	5.2219	0.844	NaN	0.022918
6	108_663	-1.2	-11.88	-3706	19.13	0.31	478.14	5.2083	0.792	NaN	0.012787
6	108_663	-1.2	-11.88	-3706	19.2	0.23	479.49	5.1402	0.879	NaN	0.010392
6	108_663	-1.2	-11.88	-3706	19.35	0.1	482.42	4.3561	0.878	NaN	0.0038246
6	108_663	-1.2	-11.88	-3706	19.43	0.1	484.77	3.2491	0.831	NaN	0.0027
6	108_663	-1.2	-11.88	-3706	19.53	0.17	487.96	3.1294	0.887	NaN	0.0047189
6	108_663	-1.2	-11.88	-3706	19.65	0.21	491.8	3.125	0.85	NaN	0.0055781
6	108_663	-1.2	-11.88	-3706	19.74	0.21	494.68	3.1304	0.869	NaN	0.0057127
6	108_663	-1.2	-11.88	-3706	19.83	0.14	497.55	3.0837	0.844	NaN	0.0036437
6	108_663	-1.2	-11.88	-3706	19.95	0.35	501.49	2.7778	0.843	NaN	0.0081958
6	108_663	-1.2	-11.88	-3706	20.03	0.35	504.75	2.4557	0.846	NaN	0.0072712
6	108_663	-1.2	-11.88	-3706	20.13	0.21	508.82	2.4915	0.834	NaN	0.0043636
6	108_663	-1.2	-11.88	-3706	20.25	0.35	513.58	3.211	0.846	NaN	0.0095078
6	108_663	-1.2	-11.88	-3706	20.34	0.32	515.36	5.0562	0.839	NaN	0.013575
6	108_663	-1.2	-11.88	-3706	20.43	0.32	517.14	5.0602	0.845	NaN	0.013683
6	108_663	-1.2	-11.88	-3706	20.55	0.35	519.51	5.0505	0.863	NaN	0.015255
6	108_663	-1.2	-11.88	-3706	20.63	0.35	521.1	5.2083	0.872	NaN	0.015896
6	108_663	-1.2	-11.88	-3706	20.7	0.18	522.39	5.9299	0.898	NaN	0.0095851
6	108_663	-1.2	-11.88	-3706	20.85	0.21	524.81	6.1828	0.855	NaN	0.011101
6	108_663	-1.2	-11.88	-3706	20.93	0.35	526.11	6.1224	0.878	NaN	0.018814
6	108_663	-1.2	-11.88	-3706	21.03	0.17	527.75	6.0942	0.873	NaN	0.0090444
6	108_663	-1.2	-11.88	-3706	21.15	0.33	529.72	5.615	0.795	NaN	0.014731
6	108_663	-1.2	-11.88	-3706	21.24	0.35	531.49	5.0847	0.813	NaN	0.014469
6	108_663	-1.2	-11.88	-3706	21.33	0.45	533.26	3.0391	0.818	NaN	0.011187
6	108_663	-1.2	-11.88	-3706	21.45	0.36	538.4	2.3283	0.84	NaN	0.0070407
6	108_663	-1.2	-11.88	-3706	21.53	0.39	541.85	2.3166	0.847	NaN	0.0076524
6	108_663	-1.2	-11.88	-3706	21.63	0.35	546.17	2.3037	0.711	NaN	0.0057327
6	108_663	-1.2	-11.88	-3706	21.75	0.44	551.4	2.7963	0.824	NaN	0.010138
6	108_663	-1.2	-11.88	-3706	21.84	0.6	553.68	3.9387	0.842	NaN	0.019898
6	108_663	-1.2	-11.88	-3706	21.93	0.47	555.97	3.9326	0.817	NaN	0.015101
6	108_663	-1.2	-11.88	-3706	22.05	0.38	559.02	3.937	0.786	NaN	0.011759
6	108_663	-1.2	-11.88	-3706	22.13	0.22	561.05	3.9474	0.795	NaN	0.0069039
6	108_663	-1.2	-11.88	-3706	22.2	0.35	562.82	3.9427	0.777	NaN	0.010722
6	108_663	-1.2	-11.88	-3706	22.35	0.37	566.63	3.9384	0.757	NaN	0.011031
6	108_663	-1.2	-11.88	-3706	22.43	0.35	568.66	3.9387	0.831	NaN	0.011456
6	108_663	-1.2	-11.88	-3706	22.53	0.31	571.2	3.9356	0.795	NaN	0.0096993
6	108_663	-1.2	-11.88	-3706	22.65	0.25	574.25	3.94	0.813	NaN	0.008008
6	108_663	-1.2	-11.88	-3706	22.74	0.35	576.53	3.9387	0.868	NaN	0.011966
6	108_663	-1.2	-11.88	-3706	22.83	0.15	578.82	3.9326	0.825	NaN	0.0048666
6	108_663	-1.2	-11.88	-3706	22.95	0.35	581.87	3.4965	0.777	NaN	0.0095087
6	108_663	-1.2	-11.88	-3706	23.03	0.35	584.54	2.946	0.759	NaN	0.007826
6	108_663	-1.2	-11.88	-3706	23.13	0.26	587.98	2.9024	0.802	NaN	0.006052
6	108_663	-1.2	-11.88	-3706	23.25	0.35	592.12	2.9006	0.671	NaN	0.0068119
6	108_663	-1.2	-11.88	-3706	23.34	0.35	595.22	2.9032	0.752	NaN	0.0076413
6	108_663	-1.2	-11.88	-3706	23.43	0.18	598.32	2.9006	0.781	NaN	0.0040776
6	108_663	-1.2	-11.88	-3706	23.55	0.12	602.46	2.9028	0.781	NaN	0.0027205
6	108_663	-1.2	-11.88	-3706	23.63	0.19	605.21	2.8958	0.83	NaN	0.0045666
6	108_663	-1.2	-11.88	-3706	23.7	0.28	607.64	2.8097	0.809	NaN	0.0063645
6	108_663	-1.2	-11.88	-3706	23.85	0.15	613.04	2.6018	0.852	NaN	0.0033251
6	108_663	-1.2	-11.88	-3706	23.93	0.19	616.48	2.3286	0.766	NaN	0.003389
6	108_663	-1.2	-11.88	-3706	24.03	0.3	620.77	2.5581	0.643	NaN	0.0049347
6	108_663	-1.2	-11.88	-3706	24.15	0.67	625.08	3.3019	0.655	NaN	0.01449
6	108_663	-1.2	-11.88	-3706	24.24	0.75	627.13	4.3902	0.725	NaN	0.023872
6	108_663	-1.2	-11.88	-3706	24.33	0.7	629.18	4.4025	0.739	NaN	0.022774
6	108_663	-1.2	-11.88	-3706	24.45	0.35	631.9	4.2105	0.646	NaN	0.00952
6	108_663	-1.2	-11.88	-3706	24.53	0.73	633.93	3.956	0.69	NaN	0.019927
6	108_663	-1.2	-11.88	-3706	24.63	0.35	636.45	3.9568	0.784	NaN	0.010858
6	108_663	-1.2	-11.88	-3706	24.75	0.35	639.49	3.9548	0.796	NaN	0.011018
6	108_663	-1.2	-11.88	-3706	24.84	0.53	641.76	3.956	0.848	NaN	0.01778
6	108_663	-1.2	-11.88	-3706	24.93	0.35	644.04	3.9548	0.847	NaN	0.011724
6	108_663	-1.2	-11.88	-3706	25.05	0.35	647.07	3.9526	0.833	NaN	0.011524
6	108_663	-1.2	-11.88	-3706	25.13	0.39	649.1	3.9578	0.802	NaN	0.012379
6	108_663	-1.2	-11.88	-3706	25.2	0.33	650.86	3.9568	0.812	NaN	0.010603
6	108_663	-1.2	-11.88	-3706	25.35	0.35	654.66	3.9519	0.714	NaN	0.0098758
6	108_663	-1.2	-11.88	-3706	25.43	0.42	656.68	3.9578	0.707	NaN	0.011752
6	108_663	-1.2	-11.88	-3706	25.65	0.38	662.24	3.9555	0.66	NaN	0.0099204
6	108_663	-1.2	-11.88	-3706	25.75	0.56	664.77	3.9501	0.553	NaN	0.012233
6	108_663	-1.2	-11.88	-3706	25.84	0.4	667.05	3.956	0.849	NaN	0.013435
6	108_663	-1.2	-11.88	-3706	25.93	0.58	669.32	3.9548	0.82	NaN	0.018809
6	108_663	-1.2	-11.88	-3706	26.05	0.32	672.36	3.9526	0.692	NaN	0.0087526
6	108_663	-1.2	-11.88	-3706	26.13	0.35	674.38	3.9604	0.808	NaN	0.0112
6	108_663	-1.2	-11.88	-3706	26.25	0.2	677.41	3.9568	0.848	NaN	0.0067108
6	108_663	-1.2	-11.88	-3706	26.35	0.32	679.94	3.9501	0.833	NaN	0.010529
6	108_663	-1.2	-11.88	-3706	26.44	0.98	682.22	3.9526	0.684	NaN	0.026495
6	108_663	-1.2	-11.88	-3706	26.55	0.47	685	3.9623	0.664	NaN	0.012365
6	108_663	-1.2	-11.88	-3706	26.65	0.59	687.52	3.9604	0.578	NaN	0.013506
6	108_663	-1.2	-11.88	-3706	26.75	0.39	690.05	3.5273	0.87	NaN	0.011968
6	108_663	-1.2	-11.88	-3706	26.85	0.21	693.19	3.0717	0.889	NaN	0.0057345
6	108_663	-1.2	-11.88	-3706	26.93	0.18	695.91	2.9412	0.91	NaN	0.0048176
6	108_663	-1.2	-11.88	-3706	27.03	0.08	699.31	2.9412	0.862	NaN	0.0020282
6	108_663	-1.2	-11.88	-3706	27.15	0.13	703.39	2.9412	0.84	NaN	0.0032118
6	108_663	-1.2	-11.88	-3706	27.24	0.16	706.45	2.9412	0.859	NaN	0.0040424
6	108_663	-1.2	-11.88	-3706	27.33	0.32	709.51	2.9412	0.9	NaN	0.0084706
6	108_663	-1.2	-11.88	-3706	27.45	0.4	713.59	2.9412	0.727	NaN	0.0085529
6	108_663	-1.2	-11.88	-3706	27.53	0.69	716.31	2.9412	0.595	NaN	0.012075
6	108_663	-1.2	-11.88	-3706	27.63	0.66	719.71	3.481	0.704	NaN	0.016174
6	108_663	-1.2	-11.88	-3706	27.75	0.73	722.63	4.1096	0.736	NaN	0.02208
6	108_663	-1.2	-11.88	-3706	27.84	0.7	724.82	4.1002	0.803	NaN	0.023047
6	108_663	-1.2	-11.88	-3706	27.93	0.62	727.02	4.2596	0.834	NaN	0.022026
6	108_663	-1.2	-11.88	-3706	28.05	0.27	729.75	4.3902	0.88	NaN	0.010431
6	108_663	-1.2	-11.88	-3706	28.11	0.28	731.12	4.386	0.877	NaN	0.01077
6	108_663	-1.2	-11.88	-3706	28.35	0.23	736.59	4.3896	0.898	NaN	0.0090662
6	108_663	-1.2	-11.88	-3706	28.43	0.16	738.41	4.3902	0.871	NaN	0.0061182
6	108_663	-1.2	-11.88	-3706	28.53	0.2	740.69	4.3912	0.889	NaN	0.0078076
6	108_663	-1.2	-11.88	-3706	28.65	0.17	743.42	4.3841	0.849	NaN	0.0063276
6	108_663	-1.2	-11.88	-3706	28.74	0.39	745.48	4.3796	0.716	NaN	0.012229
6	108_663	-1.2	-11.88	-3706	28.83	0.74	747.53	4.3933	0.6	NaN	0.019506
6	108_663	-1.2	-11.88	-3706	28.95	0.42	750.26	4.3956	0.811	NaN	0.014972
6	108_663	-1.2	-11.88	-3706	29.03	0.42	752.08	4.3269	0.846	NaN	0.015374
6	108_663	-1.2	-11.88	-3706	29.13	0.29	754.42	3.2984	0.821	NaN	0.007853
6	108_663	-1.2	-11.88	-3706	29.25	0.39	758.75	2.7926	0.784	NaN	0.0085385
6	108_663	-1.2	-11.88	-3706	29.34	0.5	761.94	2.8169	0.805	NaN	0.011338
6	108_663	-1.2	-11.88	-3706	29.43	0.37	765.14	2.815	0.777	NaN	0.0080929
6	108_663	-1.2	-11.88	-3706	29.55	0.52	769.4	2.8169	0.615	NaN	0.0090085
6	108_663	-1.2	-11.88	-3706	29.63	0.3	772.24	2.8195	0.828	NaN	0.0070038
6	108_663	-1.2	-11.88	-3706	29.7	0.27	774.72	2.8205	0.801	NaN	0.0060999
6	108_663	-1.2	-11.88	-3706	29.85	0.13	780.04	2.8186	0.794	NaN	0.0029094
6	108_663	-1.2	-11.88	-3706	29.93	0.22	782.88	3.4749	0.744	NaN	0.0056877
6	108_663	-1.2	-11.88	-3706	30.03	0.32	785.22	4.6512	0.84	NaN	0.012502
6	108_663	-1.2	-11.88	-3706	30.15	0.09	787.61	5.0239	0.893	NaN	0.0040377
6	108_663	-1.2	-11.88	-3706	30.24	0.14	789.4	5.0279	0.82	NaN	0.0057721
6	108_663	-1.2	-11.88	-3706	30.33	0.2	791.19	5.036	0.538	NaN	0.0054187
6	108_663	-1.2	-11.88	-3706	30.45	0.68	793.57	5.0378	0.44	NaN	0.015073
6	108_663	-1.2	-11.88	-3706	30.53	0.69	795.16	5.0279	0.405	NaN	0.014051
6	108_663	-1.2	-11.88	-3706	30.63	0.54	797.15	5.0691	0.747	NaN	0.020448
6	108_663	-1.2	-11.88	-3706	30.75	0.55	799.5	5.949	0.683	NaN	0.022347
6	108_663	-1.2	-11.88	-3706	30.84	0.49	800.68	7.5949	0.79	NaN	0.0294
6	108_663	-1.2	-11.88	-3706	30.93	0.56	801.87	7.6087	0.716	NaN	0.030508
6	108_663	-1.2	-11.88	-3706	31.05	0.37	803.44	7.6046	0.76	NaN	0.021384
6	108_663	-1.2	-11.88	-3706	31.13	0.32	804.5	7.5758	0.81	NaN	0.019636
6	108_663	-1.2	-11.88	-3706	31.2	0.34	805.42	7.6125	0.803	NaN	0.020784
6	108_663	-1.2	-11.88	-3706	31.35	0.56	807.39	7.6159	0.725	NaN	0.030921
6	108_663	-1.2	-11.88	-3706	31.43	0.23	808.44	7.5949	0.827	NaN	0.014446
6	108_663	-1.2	-11.88	-3706	31.65	0.16	811.34	5.2632	0.86	NaN	0.0072421
6	108_663	-1.2	-11.88	-3706	31.74	0.12	814.33	3.01	0.756	NaN	0.0027307
6	108_663	-1.2	-11.88	-3706	31.83	0.13	817.32	2.7097	0.827	NaN	0.0029132
6	108_663	-1.2	-11.88	-3706	31.95	0.13	822.08	2.5221	0.782	NaN	0.0025639
6	108_663	-1.2	-11.88	-3706	32.03	0.27	825.25	2.5245	0.752	NaN	0.0051258
6	108_663	-1.2	-11.88	-3706	32.13	0.47	829.21	2.5229	0.616	NaN	0.0073044
6	108_663	-1.2	-11.88	-3706	32.25	0.2	833.97	2.521	0.844	NaN	0.0042555
6	108_663	-1.2	-11.88	-3706	32.34	0.23	837.54	2.521	0.848	NaN	0.004917
6	108_663	-1.2	-11.88	-3706	32.43	0.19	841.11	2.524	0.835	NaN	0.0040044
6	108_663	-1.2	-11.88	-3706	32.55	0.14	845.86	2.5221	0.68	NaN	0.002401
6	108_663	-1.2	-11.88	-3706	32.63	0.16	849.04	2.521	0.812	NaN	0.0032753
6	108_663	-1.2	-11.88	-3706	32.7	0.22	851.81	2.5229	0.828	NaN	0.0045958
6	108_663	-1.2	-11.88	-3706	32.85	0.18	857.76	2.5219	0.86	NaN	0.0039039
6	108_663	-1.2	-11.88	-3706	32.93	0.15	860.93	2.7864	0.838	NaN	0.0035025
6	108_663	-1.2	-11.88	-3706	33.03	0.28	864.22	3.2689	0.675	NaN	0.0061783
6	108_663	-1.2	-11.88	-3706	33.15	0.52	867.66	3.4942	0.712	NaN	0.012937
6	108_663	-1.2	-11.88	-3706	33.24	0.57	870.23	3.4951	0.577	NaN	0.011495
6	108_663	-1.2	-11.88	-3706	33.33	0.82	872.81	3.6662	0.706	NaN	0.021225
6	108_663	-1.2	-11.88	-3706	33.53	0.4	878.14	3.7879	0.896	NaN	0.013576
6	108_663	-1.2	-11.88	-3706	33.63	0.53	880.73	3.8596	0.762	NaN	0.015588
6	108_663	-1.2	-11.88	-3706	33.75	0.44	883.84	3.8603	0.744	NaN	0.012637
6	108_663	-1.2	-11.88	-3706	33.84	0.64	886.17	3.8544	0.603	NaN	0.014875
6	108_663	-1.2	-11.88	-3706	33.93	0.68	888.51	3.8603	0.52	NaN	0.01365
6	108_663	-1.2	-11.88	-3706	34.05	0.66	891.61	3.861	0.612	NaN	0.015595
6	108_663	-1.2	-11.88	-3706	34.13	0.61	893.69	3.856	0.722	NaN	0.016983
6	108_663	-1.2	-11.88	-3706	34.2	0.62	895.5	3.8596	0.77	NaN	0.018426
6	108_663	-1.2	-11.88	-3706	34.35	0.32	899.39	3.8591	0.837	NaN	0.010336
6	108_663	-1.2	-11.88	-3706	34.43	0.34	901.46	3.8627	0.825	NaN	0.010835
6	108_663	-1.2	-11.88	-3706	34.53	0.43	904.05	3.8596	0.825	NaN	0.013692
6	108_663	-1.2	-11.88	-3706	34.65	0.22	907.16	3.8603	0.855	NaN	0.0072612
6	108_663	-1.2	-11.88	-3706	34.74	0.18	909.49	3.8627	0.787	NaN	0.0054718
6	108_663	-1.2	-11.88	-3706	34.83	0.36	911.82	3.8603	0.607	NaN	0.0084355
6	108_663	-1.2	-11.88	-3706	34.95	0.3	914.93	3.861	0.713	NaN	0.0082587
6	108_663	-1.2	-11.88	-3706	35.03	0.9	917	3.8647	0.728	NaN	0.025322
7	117_722	16.62	59.8	-2033.5	5.94	0.4	135.87	6.6018	NaN	NaN	0.026407
7	117_722	16.62	59.8	-2033.5	25.04	0.8	668.618	4.2057	NaN	NaN	0.033645
7	117_722	16.62	59.8	-2033.5	53.84	1.1	1398.67	3.0715	NaN	NaN	0.033786
7	117_722	16.62	59.8	-2033.5	82.48	2.1	2550.06	2.6857	NaN	NaN	0.0564
7	117_722	16.62	59.8	-2033.5	111.59	0.4	NaN	NaN	NaN	NaN	NaN
7	117_722	16.62	59.8	-2033.5	142.35	0.2	NaN	NaN	NaN	NaN	NaN
7	117_722	16.62	59.8	-2033.5	146.3	0	NaN	NaN	NaN	NaN	NaN
7	117_722	16.62	59.8	-2033.5	146.35	0.4	NaN	NaN	NaN	NaN	NaN
7	117_722	16.62	59.8	-2033.5	146.39	0.6	NaN	NaN	NaN	NaN	NaN
7	117_722	16.62	59.8	-2033.5	146.44	1	NaN	NaN	NaN	NaN	NaN
7	117_722	16.62	59.8	-2033.5	146.49	1.7	NaN	NaN	NaN	NaN	NaN
7	117_722	16.62	59.8	-2033.5	146.53	1.9	NaN	NaN	NaN	NaN	NaN
7	117_722	16.62	59.8	-2033.5	146.58	1.8	NaN	NaN	NaN	NaN	NaN
7	117_722	16.62	59.8	-2033.5	146.66	2	NaN	NaN	NaN	NaN	NaN
7	117_722	16.62	59.8	-2033.5	146.7	1.9	NaN	NaN	NaN	NaN	NaN
7	117_722	16.62	59.8	-2033.5	146.75	1.9	NaN	NaN	NaN	NaN	NaN
7	117_722	16.62	59.8	-2033.5	146.79	2.1	NaN	NaN	NaN	NaN	NaN
8	117_724	18.46	57.79	-602.7	1.5	1.24	15.3892	6.6794	NaN	NaN	0.082825
8	117_724	18.46	57.79	-602.7	4.5	1.78	59.1963	7.0206	NaN	NaN	0.12497
8	117_724	18.46	57.79	-602.7	8.8	1.99	118.392	7.5128	NaN	NaN	0.14951
8	117_724	18.46	57.79	-602.7	18.2	1.38	235.552	8.5324	NaN	NaN	0.11775
8	117_724	18.46	57.79	-602.7	21.9	1.41	278.042	8.8784	NaN	NaN	0.12519
8	117_724	18.46	57.79	-602.7	27.7	2.4	341.736	9.3113	NaN	NaN	0.22347
8	117_724	18.46	57.79	-602.7	37.2	1.44	441.6	9.6252	NaN	NaN	0.1386
8	117_724	18.46	57.79	-602.7	49.5	0.87	571.274	9.2042	NaN	NaN	0.080077
8	117_724	18.46	57.79	-602.7	80	2.44	928.753	8.0948	NaN	NaN	0.19751
8	117_724	18.46	57.79	-602.7	110.5	2.44	1312.72	7.8207	NaN	NaN	0.19082
8	117_724	18.46	57.79	-602.7	147.7	3.95	1808.65	7.1195	NaN	NaN	0.28122
8	117_724	18.46	57.79	-602.7	176.7	3.53	2230.82	6.6743	NaN	NaN	0.2356
8	117_724	18.46	57.79	-602.7	213.9	3.67	2807.21	6.1092	NaN	NaN	0.22421
8	117_724	18.46	57.79	-602.7	234.7	2.42	3166.83	5.4442	NaN	NaN	0.13175
9	119_745	-59.6	85.85	-4093	2.2	0.34	NaN	NaN	NaN	NaN	NaN
9	119_745	-59.6	85.85	-4093	2.7	0.26	NaN	NaN	NaN	NaN	NaN
9	119_745	-59.6	85.85	-4093	16.7	0.17	NaN	NaN	NaN	NaN	NaN
9	119_745	-59.6	85.85	-4093	45.2	0.19	834.877	4.9238	NaN	NaN	0.0093552
9	119_745	-59.6	85.85	-4093	73.7	0.15	1409.87	4.5802	NaN	NaN	0.0068702
9	119_745	-59.6	85.85	-4093	102.2	0.11	2236.52	2.6688	NaN	NaN	0.0029357
9	119_745	-59.6	85.85	-4093	130.7	0.07	3446.67	1.7371	NaN	NaN	0.001216
9	119_745	-59.6	85.85	-4093	141.2	0.06	4086.25	1.8279	NaN	NaN	0.0010967
9	119_745	-59.6	85.85	-4093	160.2	0.06	4777.02	4.2672	NaN	NaN	0.0025603
9	119_745	-59.6	85.85	-4093	188.7	0.21	5945.83	2.4998	NaN	NaN	0.0052495
10	128_798	37.04	134.8	-912	41.5	3.82	345.705	12.5103	NaN	9.2013	0.35149
10	128_798	37.04	134.8	-912	66.69	3.78	579.896	9.0522	NaN	7.3723	0.27867
10	128_798	37.04	134.8	-912	96.54	4.5	955.896	13.6146	NaN	9.9006	0.44553
10	128_798	37.04	134.8	-912	120.63	2.74	1129.62	14.1349	NaN	10.605	0.29058
10	128_798	37.04	134.8	-912	131.38	2.82	1206.78	14.1694	NaN	13.2044	0.37237
10	128_798	37.04	134.8	-912	201.26	3.22	1732.33	9.2857	NaN	5.8364	0.18793
10	128_798	37.04	134.8	-912	249.42	1.82	2123.39	14.1853	NaN	14.0864	0.25637
10	128_798	37.04	134.8	-912	332.65	1.77	2858.97	8.7844	NaN	7.7462	0.13711
10	128_798	37.04	134.8	-912	373.52	1.9	3325.91	8.8209	NaN	6.9836	0.13269
10	128_798	37.04	134.8	-912	446.22	1.16	4157.05	8.6981	NaN	8.4466	0.09798
10	128_798	37.04	134.8	-912	504.2	4.41	4819.18	8.7375	NaN	11.4475	0.50483
10	128_798	37.04	134.8	-912	518.07	4.32	NaN	NaN	NaN	NaN	NaN
11	12PC51	0.002085	-22.999	-3875	0.01	0.23	7.19	1.5385	NaN	NaN	0.0035385
11	12PC51	0.002085	-22.999	-3875	0.02	NaN	7.84	1.5267	NaN	NaN	NaN
11	12PC51	0.002085	-22.999	-3875	0.03	0.22	8.5	1.5306	NaN	NaN	0.0033673
11	12PC51	0.002085	-22.999	-3875	0.05	NaN	9.8	1.5326	NaN	NaN	NaN
11	12PC51	0.002085	-22.999	-3875	0.07	NaN	11.11	1.5267	NaN	NaN	NaN
11	12PC51	0.002085	-22.999	-3875	0.09	0.18	12.42	1.5326	NaN	NaN	0.0027586
11	12PC51	0.002085	-22.999	-3875	0.11	NaN	13.72	1.6807	NaN	NaN	NaN
11	12PC51	0.002085	-22.999	-3875	0.13	0.28	14.8	2.0101	NaN	NaN	0.0056281
11	12PC51	0.002085	-22.999	-3875	0.15	NaN	15.71	2.2222	NaN	NaN	NaN
11	12PC51	0.002085	-22.999	-3875	0.17	0.53	16.6	2.2346	NaN	NaN	0.011844
11	12PC51	0.002085	-22.999	-3875	0.19	NaN	17.5	2.2222	NaN	NaN	NaN
11	12PC51	0.002085	-22.999	-3875	0.21	0.57	18.4	2.1622	NaN	NaN	0.012324
11	12PC51	0.002085	-22.999	-3875	0.23	NaN	19.35	2.1505	NaN	NaN	NaN
11	12PC51	0.002085	-22.999	-3875	0.25	0.54	20.26	2.1978	NaN	NaN	0.011868
11	12PC51	0.002085	-22.999	-3875	0.27	NaN	21.17	2.1978	NaN	NaN	NaN
11	12PC51	0.002085	-22.999	-3875	0.29	0.6	22.08	2.1978	NaN	NaN	0.013187
11	12PC51	0.002085	-22.999	-3875	0.31	NaN	22.99	1.9048	NaN	NaN	NaN
11	12PC51	0.002085	-22.999	-3875	0.33	0.48	24.18	1.6194	NaN	NaN	0.0077733
11	12PC51	0.002085	-22.999	-3875	0.35	NaN	25.46	1.5625	NaN	NaN	NaN
11	12PC51	0.002085	-22.999	-3875	0.37	0.45	26.74	1.5595	NaN	NaN	0.0070175
11	12PC51	0.002085	-22.999	-3875	0.39	NaN	28.0233	1.5597	NaN	NaN	NaN
11	12PC51	0.002085	-22.999	-3875	0.41	0.45	29.3067	1.5599	NaN	NaN	0.0070194
11	12PC51	0.002085	-22.999	-3875	0.43	0.42	30.59	1.5601	NaN	NaN	0.0065523
11	12PC51	0.002085	-22.999	-3875	0.45	NaN	31.87	1.5613	NaN	NaN	NaN
11	12PC51	0.002085	-22.999	-3875	0.47	NaN	33.15	1.5625	NaN	NaN	NaN
11	12PC51	0.002085	-22.999	-3875	0.49	0.5	NaN	NaN	NaN	NaN	NaN
11	12PC51	0.002085	-22.999	-3875	0.51	NaN	NaN	NaN	NaN	NaN	NaN
11	12PC51	0.002085	-22.999	-3875	0.53	NaN	NaN	NaN	NaN	NaN	NaN
11	12PC51	0.002085	-22.999	-3875	0.55	NaN	NaN	NaN	NaN	NaN	NaN
11	12PC51	0.002085	-22.999	-3875	0.57	NaN	NaN	NaN	NaN	NaN	NaN
11	12PC51	0.002085	-22.999	-3875	0.59	NaN	NaN	NaN	NaN	NaN	NaN
11	12PC51	0.002085	-22.999	-3875	0.61	NaN	NaN	NaN	NaN	NaN	NaN
11	12PC51	0.002085	-22.999	-3875	0.63	NaN	NaN	NaN	NaN	NaN	NaN
11	12PC51	0.002085	-22.999	-3875	0.65	NaN	NaN	NaN	NaN	NaN	NaN
11	12PC51	0.002085	-22.999	-3875	0.67	NaN	NaN	NaN	NaN	NaN	NaN
11	12PC51	0.002085	-22.999	-3875	0.69	NaN	NaN	NaN	NaN	NaN	NaN
11	12PC51	0.002085	-22.999	-3875	0.71	NaN	NaN	NaN	NaN	NaN	NaN
11	12PC51	0.002085	-22.999	-3875	0.73	NaN	NaN	NaN	NaN	NaN	NaN
11	12PC51	0.002085	-22.999	-3875	0.75	NaN	NaN	NaN	NaN	NaN	NaN
11	12PC51	0.002085	-22.999	-3875	0.77	NaN	NaN	NaN	NaN	NaN	NaN
11	12PC51	0.002085	-22.999	-3875	0.79	NaN	NaN	NaN	NaN	NaN	NaN
11	12PC51	0.002085	-22.999	-3875	0.81	NaN	NaN	NaN	NaN	NaN	NaN
11	12PC51	0.002085	-22.999	-3875	0.83	NaN	NaN	NaN	NaN	NaN	NaN
11	12PC51	0.002085	-22.999	-3875	0.85	NaN	NaN	NaN	NaN	NaN	NaN
11	12PC51	0.002085	-22.999	-3875	0.87	NaN	NaN	NaN	NaN	NaN	NaN
11	12PC51	0.002085	-22.999	-3875	0.89	NaN	NaN	NaN	NaN	NaN	NaN
11	12PC51	0.002085	-22.999	-3875	0.91	NaN	NaN	NaN	NaN	NaN	NaN
11	12PC51	0.002085	-22.999	-3875	0.93	NaN	NaN	NaN	NaN	NaN	NaN
11	12PC51	0.002085	-22.999	-3875	0.95	NaN	NaN	NaN	NaN	NaN	NaN
12	138_846	-3.1	-90.82	-3296	NaN	NaN	2.2	NaN	NaN	NaN	0.0253
12	138_846	-3.1	-90.82	-3296	NaN	NaN	6.1	NaN	NaN	NaN	0.0124
12	138_846	-3.1	-90.82	-3296	NaN	NaN	13.7	NaN	NaN	NaN	0.0195
12	138_846	-3.1	-90.82	-3296	NaN	NaN	17.7	NaN	NaN	NaN	0.0211
12	138_846	-3.1	-90.82	-3296	NaN	NaN	21.7	NaN	NaN	NaN	0.0263
12	138_846	-3.1	-90.82	-3296	NaN	NaN	25	NaN	NaN	NaN	0.0237
12	138_846	-3.1	-90.82	-3296	NaN	NaN	28	NaN	NaN	NaN	0.0261
12	138_846	-3.1	-90.82	-3296	NaN	NaN	31.1	NaN	NaN	NaN	0.0263
12	138_846	-3.1	-90.82	-3296	NaN	NaN	37.7	NaN	NaN	NaN	0.0187
12	138_846	-3.1	-90.82	-3296	NaN	NaN	40.9	NaN	NaN	NaN	0.0191
12	138_846	-3.1	-90.82	-3296	NaN	NaN	44	NaN	NaN	NaN	0.0301
12	138_846	-3.1	-90.82	-3296	NaN	NaN	46.5	NaN	NaN	NaN	0.0236
12	138_846	-3.1	-90.82	-3296	NaN	NaN	49.4	NaN	NaN	NaN	0.018
12	138_846	-3.1	-90.82	-3296	NaN	NaN	53.3	NaN	NaN	NaN	0.0224
12	138_846	-3.1	-90.82	-3296	NaN	NaN	56.8	NaN	NaN	NaN	0.0204
12	138_846	-3.1	-90.82	-3296	NaN	NaN	61.3	NaN	NaN	NaN	0.0208
12	138_846	-3.1	-90.82	-3296	NaN	NaN	64.5	NaN	NaN	NaN	0.0135
12	138_846	-3.1	-90.82	-3296	NaN	NaN	65.2	NaN	NaN	NaN	0.0222
12	138_846	-3.1	-90.82	-3296	NaN	NaN	67.3	NaN	NaN	NaN	0.0248
12	138_846	-3.1	-90.82	-3296	NaN	NaN	70.6	NaN	NaN	NaN	0.0081
12	138_846	-3.1	-90.82	-3296	NaN	NaN	75.1	NaN	NaN	NaN	0.0109
12	138_846	-3.1	-90.82	-3296	NaN	NaN	76	NaN	NaN	NaN	0.0084
12	138_846	-3.1	-90.82	-3296	NaN	NaN	81.3	NaN	NaN	NaN	0.0065
12	138_846	-3.1	-90.82	-3296	NaN	NaN	86.1	NaN	NaN	NaN	0.0072
12	138_846	-3.1	-90.82	-3296	NaN	NaN	95.3	NaN	NaN	NaN	0.0061
12	138_846	-3.1	-90.82	-3296	NaN	NaN	103.4	NaN	NaN	NaN	0.0092
12	138_846	-3.1	-90.82	-3296	NaN	NaN	114.3	NaN	NaN	NaN	0.0171
12	138_846	-3.1	-90.82	-3296	NaN	NaN	120.2	NaN	NaN	NaN	0.0305
12	138_846	-3.1	-90.82	-3296	NaN	NaN	125.2	NaN	NaN	NaN	0.0126
12	138_846	-3.1	-90.82	-3296	NaN	NaN	129.9	NaN	NaN	NaN	0.0107
12	138_846	-3.1	-90.82	-3296	NaN	NaN	134.5	NaN	NaN	NaN	0.0099
12	138_846	-3.1	-90.82	-3296	NaN	NaN	138.9	NaN	NaN	NaN	0.0217
12	138_846	-3.1	-90.82	-3296	NaN	NaN	143.5	NaN	NaN	NaN	NaN
12	138_846	-3.1	-90.82	-3296	NaN	NaN	149.9	NaN	NaN	NaN	0.0158
12	138_846	-3.1	-90.82	-3296	NaN	NaN	154.1	NaN	NaN	NaN	0.0206
12	138_846	-3.1	-90.82	-3296	NaN	NaN	157.8	NaN	NaN	NaN	0.0184
12	138_846	-3.1	-90.82	-3296	NaN	NaN	161.7	NaN	NaN	NaN	0.0199
12	138_846	-3.1	-90.82	-3296	NaN	NaN	165.5	NaN	NaN	NaN	0.0219
12	138_846	-3.1	-90.82	-3296	NaN	NaN	169.4	NaN	NaN	NaN	0.0156
12	138_846	-3.1	-90.82	-3296	NaN	NaN	173.9	NaN	NaN	NaN	0.0174
12	138_846	-3.1	-90.82	-3296	NaN	NaN	180.4	NaN	NaN	NaN	0.0153
12	138_846	-3.1	-90.82	-3296	NaN	NaN	186.3	NaN	NaN	NaN	0.0085
12	138_846	-3.1	-90.82	-3296	NaN	NaN	192.6	NaN	NaN	NaN	0.0078
12	138_846	-3.1	-90.82	-3296	NaN	NaN	200.7	NaN	NaN	NaN	0.0055
12	138_846	-3.1	-90.82	-3296	NaN	NaN	209.1	NaN	NaN	NaN	0.0035
12	138_846	-3.1	-90.82	-3296	NaN	NaN	218.1	NaN	NaN	NaN	0.0064
12	138_846	-3.1	-90.82	-3296	NaN	NaN	227.4	NaN	NaN	NaN	0.0127
12	138_846	-3.1	-90.82	-3296	NaN	NaN	234.8	NaN	NaN	NaN	0.0171
12	138_846	-3.1	-90.82	-3296	NaN	NaN	239	NaN	NaN	NaN	0.0162
12	138_846	-3.1	-90.82	-3296	NaN	NaN	242.4	NaN	NaN	NaN	0.0214
12	138_846	-3.1	-90.82	-3296	NaN	NaN	245.5	NaN	NaN	NaN	0.023
12	138_846	-3.1	-90.82	-3296	NaN	NaN	248.8	NaN	NaN	NaN	0.025
12	138_846	-3.1	-90.82	-3296	NaN	NaN	252.1	NaN	NaN	NaN	0.0214
12	138_846	-3.1	-90.82	-3296	NaN	NaN	256	NaN	NaN	NaN	0.0168
12	138_846	-3.1	-90.82	-3296	NaN	NaN	264.3	NaN	NaN	NaN	0.0185
12	138_846	-3.1	-90.82	-3296	NaN	NaN	271.1	NaN	NaN	NaN	0.0128
12	138_846	-3.1	-90.82	-3296	NaN	NaN	277.5	NaN	NaN	NaN	0.0107
12	138_846	-3.1	-90.82	-3296	NaN	NaN	283.7	NaN	NaN	NaN	0.0085
12	138_846	-3.1	-90.82	-3296	NaN	NaN	289.4	NaN	NaN	NaN	0.0116
12	138_846	-3.1	-90.82	-3296	NaN	NaN	295	NaN	NaN	NaN	0.011
12	138_846	-3.1	-90.82	-3296	NaN	NaN	301.1	NaN	NaN	NaN	0.0212
12	138_846	-3.1	-90.82	-3296	NaN	NaN	306.2	NaN	NaN	NaN	0.0103
12	138_846	-3.1	-90.82	-3296	NaN	NaN	311	NaN	NaN	NaN	0.0139
12	138_846	-3.1	-90.82	-3296	NaN	NaN	318.9	NaN	NaN	NaN	0.01
12	138_846	-3.1	-90.82	-3296	NaN	NaN	322.7	NaN	NaN	NaN	0.0108
12	138_846	-3.1	-90.82	-3296	NaN	NaN	327	NaN	NaN	NaN	0.0102
12	138_846	-3.1	-90.82	-3296	NaN	NaN	337.1	NaN	NaN	NaN	0.0165
12	138_846	-3.1	-90.82	-3296	NaN	NaN	341.2	NaN	NaN	NaN	0.0214
12	138_846	-3.1	-90.82	-3296	NaN	NaN	343.9	NaN	NaN	NaN	0.0106
12	138_846	-3.1	-90.82	-3296	NaN	NaN	348	NaN	NaN	NaN	0.0128
12	138_846	-3.1	-90.82	-3296	NaN	NaN	352.5	NaN	NaN	NaN	0.0146
12	138_846	-3.1	-90.82	-3296	NaN	NaN	355.3	NaN	NaN	NaN	0.0101
12	138_846	-3.1	-90.82	-3296	NaN	NaN	358	NaN	NaN	NaN	0.0185
12	138_846	-3.1	-90.82	-3296	NaN	NaN	362.5	NaN	NaN	NaN	0.0187
12	138_846	-3.1	-90.82	-3296	NaN	NaN	371	NaN	NaN	NaN	0.0093
12	138_846	-3.1	-90.82	-3296	NaN	NaN	377.6	NaN	NaN	NaN	0.0159
12	138_846	-3.1	-90.82	-3296	NaN	NaN	382.9	NaN	NaN	NaN	0.0093
12	138_846	-3.1	-90.82	-3296	NaN	NaN	389.6	NaN	NaN	NaN	0.0056
12	138_846	-3.1	-90.82	-3296	NaN	NaN	398.4	NaN	NaN	NaN	0.0097
12	138_846	-3.1	-90.82	-3296	NaN	NaN	399.6	NaN	NaN	NaN	0.0102
12	138_846	-3.1	-90.82	-3296	NaN	NaN	405.6	NaN	NaN	NaN	0.0127
12	138_846	-3.1	-90.82	-3296	NaN	NaN	411.7	NaN	NaN	NaN	0.0131
12	138_846	-3.1	-90.82	-3296	NaN	NaN	417.5	NaN	NaN	NaN	0.0104
12	138_846	-3.1	-90.82	-3296	NaN	NaN	427.3	NaN	NaN	NaN	0.0162
12	138_846	-3.1	-90.82	-3296	NaN	NaN	432.9	NaN	NaN	NaN	0.0424
12	138_846	-3.1	-90.82	-3296	NaN	NaN	438.6	NaN	NaN	NaN	0.0199
12	138_846	-3.1	-90.82	-3296	NaN	NaN	443.7	NaN	NaN	NaN	0.0094
12	138_846	-3.1	-90.82	-3296	NaN	NaN	448.3	NaN	NaN	NaN	0.0084
12	138_846	-3.1	-90.82	-3296	NaN	NaN	452.6	NaN	NaN	NaN	0.0119
12	138_846	-3.1	-90.82	-3296	NaN	NaN	456.6	NaN	NaN	NaN	0.0114
12	138_846	-3.1	-90.82	-3296	NaN	NaN	461.9	NaN	NaN	NaN	0.0091
12	138_846	-3.1	-90.82	-3296	NaN	NaN	465.3	NaN	NaN	NaN	0.009
12	138_846	-3.1	-90.82	-3296	NaN	NaN	468.7	NaN	NaN	NaN	0.0133
12	138_846	-3.1	-90.82	-3296	NaN	NaN	472.5	NaN	NaN	NaN	0.0102
12	138_846	-3.1	-90.82	-3296	NaN	NaN	476.3	NaN	NaN	NaN	0.0182
12	138_846	-3.1	-90.82	-3296	NaN	NaN	480.4	NaN	NaN	NaN	0.0111
12	138_846	-3.1	-90.82	-3296	NaN	NaN	483.7	NaN	NaN	NaN	0.0089
12	138_846	-3.1	-90.82	-3296	NaN	NaN	488.8	NaN	NaN	NaN	0.0064
12	138_846	-3.1	-90.82	-3296	NaN	NaN	494.7	NaN	NaN	NaN	0.0076
12	138_846	-3.1	-90.82	-3296	NaN	NaN	501.2	NaN	NaN	NaN	0.0053
12	138_846	-3.1	-90.82	-3296	NaN	NaN	507.9	NaN	NaN	NaN	0.0062
12	138_846	-3.1	-90.82	-3296	NaN	NaN	514.4	NaN	NaN	NaN	0.0058
12	138_846	-3.1	-90.82	-3296	NaN	NaN	520.6	NaN	NaN	NaN	0.0056
12	138_846	-3.1	-90.82	-3296	NaN	NaN	525.6	NaN	NaN	NaN	0.0069
12	138_846	-3.1	-90.82	-3296	NaN	NaN	529.4	NaN	NaN	NaN	0.0099
12	138_846	-3.1	-90.82	-3296	NaN	NaN	534.2	NaN	NaN	NaN	0.007
12	138_846	-3.1	-90.82	-3296	NaN	NaN	542.2	NaN	NaN	NaN	0.0086
12	138_846	-3.1	-90.82	-3296	NaN	NaN	552.1	NaN	NaN	NaN	0.0053
12	138_846	-3.1	-90.82	-3296	NaN	NaN	561	NaN	NaN	NaN	0.0045
12	138_846	-3.1	-90.82	-3296	NaN	NaN	569	NaN	NaN	NaN	0.009
12	138_846	-3.1	-90.82	-3296	NaN	NaN	577.8	NaN	NaN	NaN	0.0074
12	138_846	-3.1	-90.82	-3296	NaN	NaN	583.5	NaN	NaN	NaN	0.0087
12	138_846	-3.1	-90.82	-3296	NaN	NaN	589.2	NaN	NaN	NaN	0.0099
12	138_846	-3.1	-90.82	-3296	NaN	NaN	595.7	NaN	NaN	NaN	0.0075
12	138_846	-3.1	-90.82	-3296	NaN	NaN	603	NaN	NaN	NaN	0.0058
12	138_846	-3.1	-90.82	-3296	NaN	NaN	611.8	NaN	NaN	NaN	0.0038
12	138_846	-3.1	-90.82	-3296	NaN	NaN	621.5	NaN	NaN	NaN	0.0037
12	138_846	-3.1	-90.82	-3296	NaN	NaN	623	NaN	NaN	NaN	0.0011
12	138_846	-3.1	-90.82	-3296	NaN	NaN	629.7	NaN	NaN	NaN	0.0081
12	138_846	-3.1	-90.82	-3296	NaN	NaN	635.3	NaN	NaN	NaN	0.0116
12	138_846	-3.1	-90.82	-3296	NaN	NaN	640.1	NaN	NaN	NaN	0.0139
12	138_846	-3.1	-90.82	-3296	NaN	NaN	644.9	NaN	NaN	NaN	0.0145
12	138_846	-3.1	-90.82	-3296	NaN	NaN	648.5	NaN	NaN	NaN	0.0164
12	138_846	-3.1	-90.82	-3296	NaN	NaN	652.6	NaN	NaN	NaN	0.0173
12	138_846	-3.1	-90.82	-3296	NaN	NaN	655.2	NaN	NaN	NaN	0.0117
12	138_846	-3.1	-90.82	-3296	NaN	NaN	658.9	NaN	NaN	NaN	0.0111
12	138_846	-3.1	-90.82	-3296	NaN	NaN	663.5	NaN	NaN	NaN	0.0127
12	138_846	-3.1	-90.82	-3296	NaN	NaN	674.6	NaN	NaN	NaN	0.0096
12	138_846	-3.1	-90.82	-3296	NaN	NaN	679.2	NaN	NaN	NaN	0.0087
12	138_846	-3.1	-90.82	-3296	NaN	NaN	682.3	NaN	NaN	NaN	0.0073
12	138_846	-3.1	-90.82	-3296	NaN	NaN	686.2	NaN	NaN	NaN	0.0056
12	138_846	-3.1	-90.82	-3296	NaN	NaN	710.2	NaN	NaN	NaN	0.0078
12	138_846	-3.1	-90.82	-3296	NaN	NaN	720	NaN	NaN	NaN	0.0146
12	138_846	-3.1	-90.82	-3296	NaN	NaN	722.9	NaN	NaN	NaN	0.0157
12	138_846	-3.1	-90.82	-3296	NaN	NaN	726.4	NaN	NaN	NaN	0.0089
12	138_846	-3.1	-90.82	-3296	NaN	NaN	739.5	NaN	NaN	NaN	0.0116
12	138_846	-3.1	-90.82	-3296	NaN	NaN	747.6	NaN	NaN	NaN	0.0121
12	138_846	-3.1	-90.82	-3296	NaN	NaN	750.9	NaN	NaN	NaN	0.0144
12	138_846	-3.1	-90.82	-3296	NaN	NaN	757.9	NaN	NaN	NaN	0.0127
12	138_846	-3.1	-90.82	-3296	NaN	NaN	764	NaN	NaN	NaN	0.0115
12	138_846	-3.1	-90.82	-3296	NaN	NaN	769	NaN	NaN	NaN	0.0131
12	138_846	-3.1	-90.82	-3296	NaN	NaN	773.3	NaN	NaN	NaN	0.013
12	138_846	-3.1	-90.82	-3296	NaN	NaN	777.7	NaN	NaN	NaN	0.0106
12	138_846	-3.1	-90.82	-3296	NaN	NaN	782	NaN	NaN	NaN	0.0124
12	138_846	-3.1	-90.82	-3296	NaN	NaN	786.2	NaN	NaN	NaN	0.0105
12	138_846	-3.1	-90.82	-3296	NaN	NaN	791.5	NaN	NaN	NaN	0.0136
12	138_846	-3.1	-90.82	-3296	NaN	NaN	795.4	NaN	NaN	NaN	0.0115
12	138_846	-3.1	-90.82	-3296	NaN	NaN	799.5	NaN	NaN	NaN	0.0104
12	138_846	-3.1	-90.82	-3296	NaN	NaN	803.3	NaN	NaN	NaN	0.0101
12	138_846	-3.1	-90.82	-3296	NaN	NaN	808	NaN	NaN	NaN	0.0075
12	138_846	-3.1	-90.82	-3296	NaN	NaN	812.9	NaN	NaN	NaN	0.0093
12	138_846	-3.1	-90.82	-3296	NaN	NaN	818	NaN	NaN	NaN	0.007
12	138_846	-3.1	-90.82	-3296	NaN	NaN	826.8	NaN	NaN	NaN	0.0069
12	138_846	-3.1	-90.82	-3296	NaN	NaN	833.3	NaN	NaN	NaN	0.0058
12	138_846	-3.1	-90.82	-3296	NaN	NaN	840.2	NaN	NaN	NaN	0.0077
12	138_846	-3.1	-90.82	-3296	NaN	NaN	847.2	NaN	NaN	NaN	0.0067
12	138_846	-3.1	-90.82	-3296	NaN	NaN	860.8	NaN	NaN	NaN	0.0074
12	138_846	-3.1	-90.82	-3296	NaN	NaN	868	NaN	NaN	NaN	0.0085
12	138_846	-3.1	-90.82	-3296	NaN	NaN	879.4	NaN	NaN	NaN	0.0111
12	138_846	-3.1	-90.82	-3296	NaN	NaN	883.8	NaN	NaN	NaN	0.0113
12	138_846	-3.1	-90.82	-3296	NaN	NaN	887.4	NaN	NaN	NaN	0.0106
12	138_846	-3.1	-90.82	-3296	NaN	NaN	892	NaN	NaN	NaN	0.0106
12	138_846	-3.1	-90.82	-3296	NaN	NaN	897.1	NaN	NaN	NaN	0.0105
12	138_846	-3.1	-90.82	-3296	NaN	NaN	899.9	NaN	NaN	NaN	0.01
12	138_846	-3.1	-90.82	-3296	NaN	NaN	901.6	NaN	NaN	NaN	0.0072
12	138_846	-3.1	-90.82	-3296	NaN	NaN	905.5	NaN	NaN	NaN	0.0166
12	138_846	-3.1	-90.82	-3296	NaN	NaN	912.5	NaN	NaN	NaN	0.0158
12	138_846	-3.1	-90.82	-3296	NaN	NaN	917.1	NaN	NaN	NaN	0.0078
12	138_846	-3.1	-90.82	-3296	NaN	NaN	922.5	NaN	NaN	NaN	0.0072
12	138_846	-3.1	-90.82	-3296	NaN	NaN	925.9	NaN	NaN	NaN	0.0042
12	138_846	-3.1	-90.82	-3296	NaN	NaN	932.8	NaN	NaN	NaN	0.0026
12	138_846	-3.1	-90.82	-3296	NaN	NaN	941.4	NaN	NaN	NaN	0.0029
12	138_846	-3.1	-90.82	-3296	NaN	NaN	949.6	NaN	NaN	NaN	0.0031
12	138_846	-3.1	-90.82	-3296	NaN	NaN	956.6	NaN	NaN	NaN	0.0073
12	138_846	-3.1	-90.82	-3296	NaN	NaN	962.6	NaN	NaN	NaN	0.0057
12	138_846	-3.1	-90.82	-3296	NaN	NaN	968.1	NaN	NaN	NaN	0.0043
12	138_846	-3.1	-90.82	-3296	NaN	NaN	974.5	NaN	NaN	NaN	0.0038
12	138_846	-3.1	-90.82	-3296	NaN	NaN	981.7	NaN	NaN	NaN	0.0038
12	138_846	-3.1	-90.82	-3296	NaN	NaN	982.2	NaN	NaN	NaN	0.0034
12	138_846	-3.1	-90.82	-3296	NaN	NaN	990.7	NaN	NaN	NaN	0.0042
12	138_846	-3.1	-90.82	-3296	NaN	NaN	991.7	NaN	NaN	NaN	0.0026
12	138_846	-3.1	-90.82	-3296	NaN	NaN	1000	NaN	NaN	NaN	0.004
12	138_846	-3.1	-90.82	-3296	NaN	NaN	1012	NaN	NaN	NaN	0.0032
12	138_846	-3.1	-90.82	-3296	NaN	NaN	1023	NaN	NaN	NaN	0.0027
12	138_846	-3.1	-90.82	-3296	NaN	NaN	1033	NaN	NaN	NaN	0.0035
12	138_846	-3.1	-90.82	-3296	NaN	NaN	1041	NaN	NaN	NaN	0.0047
12	138_846	-3.1	-90.82	-3296	NaN	NaN	1049	NaN	NaN	NaN	0.0096
12	138_846	-3.1	-90.82	-3296	NaN	NaN	1053	NaN	NaN	NaN	0.0123
12	138_846	-3.1	-90.82	-3296	NaN	NaN	1057	NaN	NaN	NaN	0.0209
12	138_846	-3.1	-90.82	-3296	NaN	NaN	1060	NaN	NaN	NaN	0.0113
12	138_846	-3.1	-90.82	-3296	NaN	NaN	1063	NaN	NaN	NaN	0.0112
12	138_846	-3.1	-90.82	-3296	NaN	NaN	1066	NaN	NaN	NaN	0.0121
12	138_846	-3.1	-90.82	-3296	NaN	NaN	1069	NaN	NaN	NaN	0.0144
12	138_846	-3.1	-90.82	-3296	NaN	NaN	1074	NaN	NaN	NaN	0.0088
12	138_846	-3.1	-90.82	-3296	NaN	NaN	1078	NaN	NaN	NaN	0.0078
12	138_846	-3.1	-90.82	-3296	NaN	NaN	1082	NaN	NaN	NaN	0.0075
12	138_846	-3.1	-90.82	-3296	NaN	NaN	1087	NaN	NaN	NaN	0.009
12	138_846	-3.1	-90.82	-3296	NaN	NaN	1092	NaN	NaN	NaN	0.0069
12	138_846	-3.1	-90.82	-3296	NaN	NaN	1099	NaN	NaN	NaN	0.007
12	138_846	-3.1	-90.82	-3296	NaN	NaN	1104	NaN	NaN	NaN	0.0076
12	138_846	-3.1	-90.82	-3296	NaN	NaN	1109	NaN	NaN	NaN	0.0055
12	138_846	-3.1	-90.82	-3296	NaN	NaN	1113	NaN	NaN	NaN	0.002
12	138_846	-3.1	-90.82	-3296	NaN	NaN	1117	NaN	NaN	NaN	0.0075
12	138_846	-3.1	-90.82	-3296	NaN	NaN	1122	NaN	NaN	NaN	0.0087
12	138_846	-3.1	-90.82	-3296	NaN	NaN	1128	NaN	NaN	NaN	0.0142
12	138_846	-3.1	-90.82	-3296	NaN	NaN	1133	NaN	NaN	NaN	0.0102
12	138_846	-3.1	-90.82	-3296	NaN	NaN	1138	NaN	NaN	NaN	0.0086
12	138_846	-3.1	-90.82	-3296	NaN	NaN	1145	NaN	NaN	NaN	0.0105
12	138_846	-3.1	-90.82	-3296	NaN	NaN	1149	NaN	NaN	NaN	0.0095
12	138_846	-3.1	-90.82	-3296	NaN	NaN	1154	NaN	NaN	NaN	0.0101
12	138_846	-3.1	-90.82	-3296	NaN	NaN	1159	NaN	NaN	NaN	0.0124
12	138_846	-3.1	-90.82	-3296	NaN	NaN	1163	NaN	NaN	NaN	0.0108
12	138_846	-3.1	-90.82	-3296	NaN	NaN	1165	NaN	NaN	NaN	0.009
12	138_846	-3.1	-90.82	-3296	NaN	NaN	1169	NaN	NaN	NaN	0.0117
12	138_846	-3.1	-90.82	-3296	NaN	NaN	1173	NaN	NaN	NaN	0.0111
12	138_846	-3.1	-90.82	-3296	NaN	NaN	1178	NaN	NaN	NaN	0.0094
12	138_846	-3.1	-90.82	-3296	NaN	NaN	1183	NaN	NaN	NaN	0.0099
12	138_846	-3.1	-90.82	-3296	NaN	NaN	1188	NaN	NaN	NaN	0.0093
12	138_846	-3.1	-90.82	-3296	NaN	NaN	1193	NaN	NaN	NaN	0.0073
12	138_846	-3.1	-90.82	-3296	NaN	NaN	1200	NaN	NaN	NaN	0.0067
12	138_846	-3.1	-90.82	-3296	NaN	NaN	1210	NaN	NaN	NaN	0.0064
12	138_846	-3.1	-90.82	-3296	NaN	NaN	1221	NaN	NaN	NaN	0.0055
12	138_846	-3.1	-90.82	-3296	NaN	NaN	1230	NaN	NaN	NaN	0.0042
12	138_846	-3.1	-90.82	-3296	NaN	NaN	1234	NaN	NaN	NaN	0.0057
12	138_846	-3.1	-90.82	-3296	NaN	NaN	1240	NaN	NaN	NaN	0.0074
12	138_846	-3.1	-90.82	-3296	NaN	NaN	1245	NaN	NaN	NaN	0.0122
12	138_846	-3.1	-90.82	-3296	NaN	NaN	1251	NaN	NaN	NaN	0.0157
13	151_909	78.58	3.07	-2529.7	0.1	0.41	2	4.875	NaN	4.082	0.016736
13	151_909	78.58	3.07	-2529.7	0.49	NaN	10	4.6	NaN	4.082	NaN
13	151_909	78.58	3.07	-2529.7	0.56	0.26	12	4.6667	NaN	4.317	0.011224
13	151_909	78.58	3.07	-2529.7	0.91	0.28	19	4.6154	NaN	4.645	0.013006
13	151_909	78.58	3.07	-2529.7	1.16	0.45	25	4.5455	NaN	4.598	0.020691
13	151_909	78.58	3.07	-2529.7	1.41	NaN	30	4.8889	NaN	4.598	NaN
13	151_909	78.58	3.07	-2529.7	1.6	0.31	34	4.7143	NaN	4.505	0.013966
13	151_909	78.58	3.07	-2529.7	2.07	0.49	44	4.7647	NaN	4.552	0.022305
13	151_909	78.58	3.07	-2529.7	2.41	0.56	51	4.6818	NaN	4.552	0.025491
13	151_909	78.58	3.07	-2529.7	3.1	0.3	66	4.6	NaN	5.021	0.015063
13	151_909	78.58	3.07	-2529.7	3.56	0.42	76	4.7647	NaN	4.645	0.019509
13	151_909	78.58	3.07	-2529.7	3.91	0.46	83	4.7273	NaN	4.552	0.020939
13	151_909	78.58	3.07	-2529.7	4.6	1.12	98	4.5263	NaN	3.848	0.043098
13	151_909	78.58	3.07	-2529.7	4.77	0.94	102	4.7647	NaN	4.458	0.041905
13	151_909	78.58	3.07	-2529.7	5.41	0.49	115	4.75	NaN	5.678	0.027822
13	151_909	78.58	3.07	-2529.7	6.1	0.35	130	4.56	NaN	4.458	0.015603
13	151_909	78.58	3.07	-2529.7	6.55	0.48	140	4.7647	NaN	4.552	0.02185
13	151_909	78.58	3.07	-2529.7	6.91	0.35	147	4.7857	NaN	4.598	0.016093
13	151_909	78.58	3.07	-2529.7	7.22	0.45	154	4.6	NaN	4.035	0.018158
13	151_909	78.58	3.07	-2529.7	7.6	0.35	162	4.6667	NaN	4.035	0.014122
13	151_909	78.58	3.07	-2529.7	8.06	0.57	172	4.7647	NaN	4.035	0.022999
13	151_909	78.58	3.07	-2529.7	8.41	0.4	179	4.7273	NaN	4.035	0.01614
13	151_909	78.58	3.07	-2529.7	9.1	0.41	194	4.6875	NaN	5.725	0.023473
13	151_909	78.58	3.07	-2529.7	9.91	0.27	211	4.7727	NaN	5.678	0.015331
13	151_909	78.58	3.07	-2529.7	10.15	0.21	216	4.5455	NaN	5.255	0.011036
13	151_909	78.58	3.07	-2529.7	10.41	NaN	222	4.5	NaN	5.255	NaN
13	151_909	78.58	3.07	-2529.7	10.6	0.58	226	4.7619	NaN	5.068	0.029394
13	151_909	78.58	3.07	-2529.7	11.41	0.43	243	4.7391	NaN	4.833	0.020782
13	151_909	78.58	3.07	-2529.7	11.69	0.85	249	4.5455	NaN	5.162	0.043877
13	151_909	78.58	3.07	-2529.7	11.91	NaN	254	4.875	NaN	4.833	NaN
13	151_909	78.58	3.07	-2529.7	12.08	0.43	257	4.75	NaN	5.631	0.024213
13	151_909	78.58	3.07	-2529.7	12.1	0.56	258	4.5	NaN	6.522	0.036523
13	151_909	78.58	3.07	-2529.7	12.53	NaN	267	4.7647	NaN	6.522	NaN
13	151_909	78.58	3.07	-2529.7	12.91	0.33	275	4.6522	NaN	5.678	0.018737
13	151_909	78.58	3.07	-2529.7	13.6	0.53	290	4.7273	NaN	4.833	0.025615
13	151_909	78.58	3.07	-2529.7	13.95	0.45	297	4.7778	NaN	5.631	0.02534
13	151_909	78.58	3.07	-2529.7	14.03	NaN	299	4.6	NaN	4.833	NaN
13	151_909	78.58	3.07	-2529.7	14.41	0.8	307	4.8182	NaN	6.147	0.049176
13	151_909	78.58	3.07	-2529.7	14.56	0.71	310	4.5455	NaN	6.569	0.04664
13	151_909	78.58	3.07	-2529.7	14.91	NaN	318	4.5	NaN	6.569	NaN
13	151_909	78.58	3.07	-2529.7	15.1	0.23	322	5	NaN	7.32	0.016836
13	151_909	78.58	3.07	-2529.7	15.46	0.43	329	4.7647	NaN	6.335	0.027241
13	151_909	78.58	3.07	-2529.7	15.91	0.51	339	4.4762	NaN	5.865	0.029912
13	151_909	78.58	3.07	-2529.7	16.4	0.97	350	4.5455	NaN	6.569	0.063719
13	151_909	78.58	3.07	-2529.7	16.41	NaN	350	5	NaN	5.865	NaN
13	151_909	78.58	3.07	-2529.7	16.6	0.96	354	4.9286	NaN	7.367	0.070723
13	151_909	78.58	3.07	-2529.7	17.1	0.49	364	4.6429	NaN	4.927	0.024142
13	151_909	78.58	3.07	-2529.7	17.25	0.76	368	4.6667	NaN	4.927	0.037445
13	151_909	78.58	3.07	-2529.7	17.66	0.75	376	4.7143	NaN	4.974	0.037305
13	151_909	78.58	3.07	-2529.7	17.91	0.6	382	4.6875	NaN	5.068	0.030408
13	151_909	78.58	3.07	-2529.7	18.41	NaN	392	4.9286	NaN	5.068	NaN
13	151_909	78.58	3.07	-2529.7	18.6	0.66	396	4.5455	NaN	5.349	0.035303
13	151_909	78.58	3.07	-2529.7	19.41	0.51	414	4.6875	NaN	5.631	0.028718
13	151_909	78.58	3.07	-2529.7	20.1	0.55	428	4.8261	NaN	6.053	0.033292
13	151_909	78.58	3.07	-2529.7	20.52	NaN	437	4.4286	NaN	6.053	NaN
13	151_909	78.58	3.07	-2529.7	20.72	0.89	442	4.3333	NaN	5.396	0.048024
13	151_909	78.58	3.07	-2529.7	20.91	0.9	446	4.8889	NaN	4.927	0.044343
13	151_909	78.58	3.07	-2529.7	21.6	1.03	460	4.72	NaN	4.552	0.046886
13	151_909	78.58	3.07	-2529.7	22.09	1.36	471	4.5	NaN	4.645	0.063172
13	151_909	78.58	3.07	-2529.7	22.41	1.24	478	4.8235	NaN	4.739	0.058764
13	151_909	78.58	3.07	-2529.7	22.91	NaN	488	4.9286	NaN	4.739	NaN
13	151_909	78.58	3.07	-2529.7	23.1	1.07	492	4.5455	NaN	6.1	0.06527
13	151_909	78.58	3.07	-2529.7	23.91	0.38	510	4.6875	NaN	7.695	0.029241
13	151_909	78.58	3.07	-2529.7	24.6	0.89	524	4.7692	NaN	5.49	0.048861
13	151_909	78.58	3.07	-2529.7	25.15	0.75	536	4.5	NaN	5.865	0.043987
13	151_909	78.58	3.07	-2529.7	25.41	0.59	542	4.75	NaN	6.1	0.03599
13	151_909	78.58	3.07	-2529.7	25.91	NaN	552	4.9286	NaN	6.1	NaN
13	151_909	78.58	3.07	-2529.7	26.1	0.5	556	4.6	NaN	6.006	0.03003
13	151_909	78.58	3.07	-2529.7	26.6	0.46	567	4.7273	NaN	6.147	0.028276
13	151_909	78.58	3.07	-2529.7	26.62	0.68	567	5	NaN	6.1	0.04148
13	151_909	78.58	3.07	-2529.7	27	0.32	575	4.4444	NaN	6.804	0.021773
13	151_909	78.58	3.07	-2529.7	27.02	NaN	576	4.5556	NaN	6.1	NaN
13	151_909	78.58	3.07	-2529.7	27.41	0.4	584	4.7895	NaN	7.461	0.029844
13	151_909	78.58	3.07	-2529.7	27.93	NaN	595	4.6	NaN	7.461	NaN
13	151_909	78.58	3.07	-2529.7	28.1	0.96	599	4.6667	NaN	5.725	0.05496
13	151_909	78.58	3.07	-2529.7	28.91	0.76	616	4.6875	NaN	6.757	0.051353
13	151_909	78.58	3.07	-2529.7	29.6	0.84	631	4.6875	NaN	7.555	0.063462
13	151_909	78.58	3.07	-2529.7	30.41	0.35	648	4.6786	NaN	5.912	0.020692
13	151_909	78.58	3.07	-2529.7	30.91	NaN	659	4.6	NaN	5.912	NaN
13	151_909	78.58	3.07	-2529.7	31.1	0.57	663	4.6923	NaN	5.912	0.033698
13	151_909	78.58	3.07	-2529.7	31.52	NaN	672	4.7647	NaN	5.912	NaN
13	151_909	78.58	3.07	-2529.7	31.91	0.81	680	5	NaN	5.912	0.047887
13	151_909	78.58	3.07	-2529.7	32.07	0.29	683	4.5455	NaN	5.912	0.017145
13	151_909	78.58	3.07	-2529.7	32.41	NaN	691	4.4167	NaN	5.912	NaN
13	151_909	78.58	3.07	-2529.7	32.6	0.46	695	4.7619	NaN	5.912	0.027195
13	151_909	78.58	3.07	-2529.7	33.41	0.69	712	4.6875	NaN	6.147	0.042414
13	151_909	78.58	3.07	-2529.7	34.1	0.41	727	4.6875	NaN	6.006	0.024625
13	151_909	78.58	3.07	-2529.7	34.91	0.38	744	4.6667	NaN	6.1	0.02318
13	151_909	78.58	3.07	-2529.7	35.08	0.22	748	4.6364	NaN	6.1	0.01342
13	151_909	78.58	3.07	-2529.7	35.42	NaN	755	4.7273	NaN	6.1	NaN
13	151_909	78.58	3.07	-2529.7	35.6	0.48	759	4.6154	NaN	6.1	0.02928
13	151_909	78.58	3.07	-2529.7	36.02	NaN	768	5	NaN	6.1	NaN
13	151_909	78.58	3.07	-2529.7	36.1	0.22	769	4.75	NaN	5.49	0.012078
13	151_909	78.58	3.07	-2529.7	36.4	0.28	776	4.6667	NaN	6.569	0.018393
13	151_909	78.58	3.07	-2529.7	36.52	NaN	778	4.7143	NaN	6.569	NaN
13	151_909	78.58	3.07	-2529.7	36.73	0.53	783	3.9	NaN	5.39	0.028567
13	151_909	78.58	3.07	-2529.7	36.91	0.38	788	3.7778	NaN	5.39	0.020482
13	151_909	78.58	3.07	-2529.7	37.41	NaN	801	3.8333	NaN	5.39	NaN
13	151_909	78.58	3.07	-2529.7	37.6	0.75	806	3.8462	NaN	4.967	0.037253
13	151_909	78.58	3.07	-2529.7	38.41	0.4	827	3.8333	NaN	6.16	0.02464
13	151_909	78.58	3.07	-2529.7	38.52	0.41	830	3.8462	NaN	5.852	0.023993
13	151_909	78.58	3.07	-2529.7	38.91	NaN	840	3.8667	NaN	6.16	NaN
13	151_909	78.58	3.07	-2529.7	39.1	0.35	845	3.8125	NaN	5.66	0.01981
13	151_909	78.58	3.07	-2529.7	39.52	NaN	856	3.8571	NaN	5.66	NaN
13	151_909	78.58	3.07	-2529.7	39.91	0.42	866	3.8696	NaN	4.659	0.019568
13	151_909	78.58	3.07	-2529.7	40.41	NaN	879	3.8333	NaN	4.659	NaN
13	151_909	78.58	3.07	-2529.7	40.6	0.52	884	3.9167	NaN	5.429	0.028231
13	151_909	78.58	3.07	-2529.7	40.88	0.51	891	3.8182	NaN	5.467	0.027882
13	151_909	78.58	3.07	-2529.7	41.02	NaN	895	3.7857	NaN	5.429	NaN
13	151_909	78.58	3.07	-2529.7	41.41	0.54	905	3.8696	NaN	5.467	0.029522
13	151_909	78.58	3.07	-2529.7	41.91	NaN	918	3.8333	NaN	5.467	NaN
13	151_909	78.58	3.07	-2529.7	42.1	0.61	923	3.8462	NaN	5.583	0.034056
13	151_909	78.58	3.07	-2529.7	42.91	0.62	944	3.8529	NaN	5.583	0.034615
13	151_909	78.58	3.07	-2529.7	43.41	NaN	957	3.8333	NaN	5.583	NaN
13	151_909	78.58	3.07	-2529.7	43.6	0.57	962	3.8125	NaN	6.584	0.037529
13	151_909	78.58	3.07	-2529.7	44.02	NaN	973	3.8571	NaN	6.584	NaN
13	151_909	78.58	3.07	-2529.7	44.41	0.68	983	4.0455	NaN	5.52	0.037536
13	151_909	78.58	3.07	-2529.7	44.91	NaN	995	4.0588	NaN	5.52	NaN
13	151_909	78.58	3.07	-2529.7	45.1	0.63	1000	4.0588	NaN	5.52	0.034776
13	151_909	78.58	3.07	-2529.7	45.6	0.54	1012	3.9444	NaN	5.64	0.030456
13	151_909	78.58	3.07	-2529.7	45.81	0.51	1018	4	NaN	5.64	0.028764
13	151_909	78.58	3.07	-2529.7	45.88	0.47	1019	4.0667	NaN	5.44	0.025568
13	151_909	78.58	3.07	-2529.7	46.42	0.69	1033	3.9615	NaN	5.24	0.036156
13	151_909	78.58	3.07	-2529.7	46.91	NaN	1045	4	NaN	5.24	NaN
13	151_909	78.58	3.07	-2529.7	47.1	0.47	1050	6.1	NaN	5.24	0.024628
13	151_909	78.58	3.07	-2529.7	47.52	NaN	1055	8.5556	NaN	11.38	NaN
13	151_909	78.58	3.07	-2529.7	47.87	0.54	1059	9.375	NaN	12.162	0.065675
13	151_909	78.58	3.07	-2529.7	48.27	0.69	1063	8.6	NaN	12.162	0.083918
13	151_909	78.58	3.07	-2529.7	48.3	NaN	1064	8.6	NaN	12.162	NaN
13	151_909	78.58	3.07	-2529.7	48.7	0.66	1068	8.7143	NaN	12.075	0.079695
13	151_909	78.58	3.07	-2529.7	49.52	0.58	1078	8.5333	NaN	11.814	0.068521
13	151_909	78.58	3.07	-2529.7	49.98	NaN	1083	8.5714	NaN	11.814	NaN
13	151_909	78.58	3.07	-2529.7	50.12	0.55	1085	8.7273	NaN	11.293	0.062112
13	151_909	78.58	3.07	-2529.7	50.94	0.88	1094	8.75	NaN	11.293	0.099378
13	151_909	78.58	3.07	-2529.7	51.17	1.17	1097	8.1667	NaN	11.206	0.13111
13	151_909	78.58	3.07	-2529.7	51.43	NaN	1100	9.25	NaN	11.206	NaN
13	151_909	78.58	3.07	-2529.7	51.54	0.91	1101	8.8333	NaN	11.119	0.10118
13	151_909	78.58	3.07	-2529.7	51.96	NaN	1106	9.1111	NaN	11.119	NaN
13	151_909	78.58	3.07	-2529.7	52.36	0.72	1110	8.9	NaN	12.162	0.087566
13	151_909	78.58	3.07	-2529.7	52.85	NaN	1116	8.5714	NaN	12.162	NaN
13	151_909	78.58	3.07	-2529.7	52.96	0.44	1117	8.4545	NaN	14.942	0.065745
13	151_909	78.58	3.07	-2529.7	53.78	1.04	1127	8.3529	NaN	13.031	0.13552
13	151_909	78.58	3.07	-2529.7	54.38	0.61	1134	8.6667	NaN	12.857	0.078428
13	151_909	78.58	3.07	-2529.7	55.6	0.3	1148	8.6875	NaN	12.075	0.036225
13	151_909	78.58	3.07	-2529.7	55.77	0.42	1150	8.6	NaN	12.075	0.050715
13	151_909	78.58	3.07	-2529.7	56.03	NaN	1153	9.2857	NaN	12.075	NaN
13	151_909	78.58	3.07	-2529.7	56.42	0.51	1157	8.9091	NaN	12.075	0.061582
13	151_909	78.58	3.07	-2529.7	57.01	0.45	1164	8.5	NaN	13.899	0.062546
13	151_909	78.58	3.07	-2529.7	57.44	NaN	1169	9.1111	NaN	13.899	NaN
13	151_909	78.58	3.07	-2529.7	57.83	0.44	1173	8.6	NaN	12.857	0.056571
13	151_909	78.58	3.07	-2529.7	58.3	NaN	1179	8.4286	NaN	12.857	NaN
13	151_909	78.58	3.07	-2529.7	58.42	1.11	1180	10.3333	NaN	12.075	0.13403
13	151_909	78.58	3.07	-2529.7	58.61	0.21	1182	8.2	NaN	11.206	0.023533
13	151_909	78.58	3.07	-2529.7	59.24	0.59	1190	8.4615	NaN	11.033	0.065095
13	151_909	78.58	3.07	-2529.7	59.71	NaN	1195	8.4286	NaN	11.033	NaN
13	151_909	78.58	3.07	-2529.7	59.83	0.88	1197	9.1667	NaN	11.38	0.10014
13	151_909	78.58	3.07	-2529.7	60.26	NaN	1201	9.1111	NaN	11.38	NaN
13	151_909	78.58	3.07	-2529.7	60.65	0.81	1206	8.6	NaN	11.467	0.092883
13	151_909	78.58	3.07	-2529.7	61.12	NaN	1211	8.4286	NaN	11.467	NaN
13	151_909	78.58	3.07	-2529.7	61.24	0.98	1213	7.5	NaN	11.467	0.11238
13	151_909	78.58	3.07	-2529.7	61.42	0.81	1215	8.6	NaN	11.814	0.095693
13	151_909	78.58	3.07	-2529.7	61.67	NaN	1218	9.1429	NaN	11.467	NaN
13	151_909	78.58	3.07	-2529.7	62.06	0.39	1222	8.9091	NaN	12.423	0.04845
13	151_909	78.58	3.07	-2529.7	62.65	0.54	1229	8.5	NaN	10.598	0.057229
13	151_909	78.58	3.07	-2529.7	63.08	NaN	1234	9.1111	NaN	10.598	NaN
13	151_909	78.58	3.07	-2529.7	63.47	1.11	1238	8.8	NaN	10.859	0.12053
13	151_909	78.58	3.07	-2529.7	63.96	NaN	1244	8.5	NaN	10.859	NaN
13	151_909	78.58	3.07	-2529.7	64.15	1.16	1246	8.8571	NaN	10.685	0.12395
13	151_909	78.58	3.07	-2529.7	64.58	NaN	1251	8.2	NaN	10.685	NaN
13	151_909	78.58	3.07	-2529.7	64.97	1.03	1256	8.1667	NaN	10.685	0.11006
13	151_909	78.58	3.07	-2529.7	65.07	0.54	1257	8.5	NaN	11.728	0.063331
13	151_909	78.58	3.07	-2529.7	65.48	NaN	1262	8.8	NaN	11.728	NaN
13	151_909	78.58	3.07	-2529.7	65.51	NaN	1262	8.5	NaN	11.728	NaN
13	151_909	78.58	3.07	-2529.7	65.65	0.72	1264	8	NaN	11.728	0.084442
13	151_909	78.58	3.07	-2529.7	65.91	0.55	1267	9	NaN	11.728	0.064504
13	151_909	78.58	3.07	-2529.7	66.1	0.19	1269	9.2	NaN	11.293	0.021457
13	151_909	78.58	3.07	-2529.7	66.37	NaN	1272	10	NaN	11.728	NaN
13	151_909	78.58	3.07	-2529.7	66.5	0.74	1273	9	NaN	11.206	0.082924
13	151_909	78.58	3.07	-2529.7	66.91	NaN	1278	8.1	NaN	11.206	NaN
13	151_909	78.58	3.07	-2529.7	67.31	0.74	1283	8.6	NaN	15.116	0.11186
13	151_909	78.58	3.07	-2529.7	67.77	NaN	1288	9.8333	NaN	15.116	NaN
13	151_909	78.58	3.07	-2529.7	67.9	0.97	1289	10	NaN	11.814	0.1146
13	151_909	78.58	3.07	-2529.7	68.07	0.6	1291	8.2	NaN	11.814	0.070884
13	151_909	78.58	3.07	-2529.7	68.31	NaN	1294	8	NaN	11.814	NaN
13	151_909	78.58	3.07	-2529.7	68.71	0.62	1299	8.3333	NaN	11.814	0.073247
13	151_909	78.58	3.07	-2529.7	69.31	0.94	1306	9.1818	NaN	11.641	0.10943
13	151_909	78.58	3.07	-2529.7	69.72	NaN	1310	9	NaN	11.641	NaN
13	151_909	78.58	3.07	-2529.7	70.12	0.87	1315	8.6	NaN	11.554	0.10052
13	151_909	78.58	3.07	-2529.7	70.58	NaN	1320	8.5714	NaN	11.554	NaN
13	151_909	78.58	3.07	-2529.7	70.72	0.66	1322	7.8571	NaN	11.554	0.076256
13	151_909	78.58	3.07	-2529.7	71.13	NaN	1327	8.8571	NaN	11.554	NaN
13	151_909	78.58	3.07	-2529.7	71.34	0.8	1329	10	NaN	12.596	0.10077
13	151_909	78.58	3.07	-2529.7	71.53	0.39	1331	8	NaN	14.16	0.055224
13	151_909	78.58	3.07	-2529.7	71.74	0.75	1334	8.5714	NaN	14.16	0.1062
13	151_909	78.58	3.07	-2529.7	72.13	NaN	1338	9.4286	NaN	14.16	NaN
13	151_909	78.58	3.07	-2529.7	72.4	0.52	1341	8.5	NaN	11.988	0.062338
13	151_909	78.58	3.07	-2529.7	72.81	NaN	1346	8.1	NaN	11.988	NaN
13	151_909	78.58	3.07	-2529.7	73.21	0.74	1351	8.6	NaN	11.814	0.087424
13	151_909	78.58	3.07	-2529.7	73.67	NaN	1356	8.75	NaN	11.814	NaN
13	151_909	78.58	3.07	-2529.7	73.91	0.58	1359	8.6	NaN	11.814	0.068521
13	151_909	78.58	3.07	-2529.7	74.1	0.63	1361	9.0909	NaN	13.031	0.082095
13	151_909	78.58	3.07	-2529.7	74.91	0.68	1370	8.4545	NaN	13.031	0.088611
13	151_909	78.58	3.07	-2529.7	75.03	0.72	1372	7.8333	NaN	12.596	0.090691
13	151_909	78.58	3.07	-2529.7	75.38	NaN	1376	9.4	NaN	13.031	NaN
13	151_909	78.58	3.07	-2529.7	75.5	0.79	1377	9	NaN	11.988	0.094705
13	151_909	78.58	3.07	-2529.7	75.92	NaN	1382	9	NaN	11.988	NaN
13	151_909	78.58	3.07	-2529.7	76.31	0.77	1386	8.9091	NaN	11.293	0.086956
13	151_909	78.58	3.07	-2529.7	76.9	0.82	1393	8.6667	NaN	11.293	0.092603
13	151_909	78.58	3.07	-2529.7	77.09	0.87	1395	9	NaN	11.554	0.10052
13	151_909	78.58	3.07	-2529.7	77.71	0.77	1402	8.6429	NaN	11.901	0.091638
13	151_909	78.58	3.07	-2529.7	78.3	0.66	1409	8.75	NaN	12.075	0.079695
13	151_909	78.58	3.07	-2529.7	79.11	0.48	1418	8.5333	NaN	12.075	0.05796
13	151_909	78.58	3.07	-2529.7	79.58	NaN	1424	8.4286	NaN	12.075	NaN
13	151_909	78.58	3.07	-2529.7	79.7	0.86	1425	10.3333	NaN	11.901	0.10235
13	151_909	78.58	3.07	-2529.7	79.89	0.8	1427	8.1	NaN	12.336	0.098688
13	151_909	78.58	3.07	-2529.7	80.51	0.83	1435	8.6429	NaN	12.944	0.10744
13	151_909	78.58	3.07	-2529.7	81.1	0.76	1441	9.1818	NaN	13.378	0.10167
13	151_909	78.58	3.07	-2529.7	81.52	NaN	1446	8.1	NaN	13.378	NaN
13	151_909	78.58	3.07	-2529.7	81.91	0.8	1451	8.1667	NaN	12.77	0.10216
13	151_909	78.58	3.07	-2529.7	82.5	1.07	1458	9.1111	NaN	12.77	0.13664
13	151_909	78.58	3.07	-2529.7	82.73	0.95	1460	9	NaN	12.596	0.11966
13	151_909	78.58	3.07	-2529.7	83.58	0.68	1470	8.6471	NaN	12.336	0.083885
13	151_909	78.58	3.07	-2529.7	84.2	0.64	1477	8.8	NaN	11.293	0.072275
13	151_909	78.58	3.07	-2529.7	84.46	0.87	1480	8.4615	NaN	10.859	0.094473
13	151_909	78.58	3.07	-2529.7	85.3	0.72	1490	8.5	NaN	10.859	0.078185
13	151_909	78.58	3.07	-2529.7	85.31	0.68	1490	8.75	NaN	10.859	0.073841
13	151_909	78.58	3.07	-2529.7	85.65	NaN	1494	8.4286	NaN	11.554	NaN
13	151_909	78.58	3.07	-2529.7	85.9	0.82	1497	8.6	NaN	11.901	0.097588
13	151_909	78.58	3.07	-2529.7	85.9	1.16	1497	8.6	NaN	11.901	0.13805
13	151_909	78.58	3.07	-2529.7	86.08	0.76	1499	8.8889	NaN	11.814	0.089786
13	151_909	78.58	3.07	-2529.7	86.7	0.66	1506	8.7143	NaN	12.944	0.08543
13	151_909	78.58	3.07	-2529.7	87.3	0.46	1513	8.75	NaN	15.116	0.069534
13	151_909	78.58	3.07	-2529.7	88.1	0.66	1522	9	NaN	11.814	0.077972
13	151_909	78.58	3.07	-2529.7	88.2	0.69	1523	8.5714	NaN	11.641	0.080323
13	151_909	78.58	3.07	-2529.7	88.7	1.11	1529	8.3636	NaN	11.554	0.12825
13	151_909	78.58	3.07	-2529.7	89.12	NaN	1534	8.8889	NaN	11.554	NaN
13	151_909	78.58	3.07	-2529.7	89.5	0.42	1538	8.9091	NaN	11.901	0.049984
13	151_909	78.58	3.07	-2529.7	90.1	0.83	1545	8.6667	NaN	12.857	0.10671
13	151_909	78.58	3.07	-2529.7	90.28	0.71	1547	8.8889	NaN	12.857	0.091285
13	151_909	78.58	3.07	-2529.7	90.9	0.97	1554	8.7143	NaN	12.857	0.12471
13	151_909	78.58	3.07	-2529.7	91.5	0.89	1561	8.6962	NaN	12.249	0.10902
13	151_909	78.58	3.07	-2529.7	104.64	0.45	1712	8.6774	NaN	12.77	0.057465
13	151_909	78.58	3.07	-2529.7	104.95	1.1	1716	8	NaN	13.552	0.14907
13	151_909	78.58	3.07	-2529.7	105.2	1.1	1719	8.5	NaN	12.509	0.1376
13	151_909	78.58	3.07	-2529.7	106.14	0.88	1730	8.9286	NaN	12.162	0.10703
13	151_909	78.58	3.07	-2529.7	106.45	0.73	1733	8.7391	NaN	11.554	0.084344
13	151_909	78.58	3.07	-2529.7	114.18	1.25	1822	8.7097	NaN	11.293	0.14116
13	151_909	78.58	3.07	-2529.7	114.55	0.35	1826	8.7143	NaN	11.467	0.040134
13	151_909	78.58	3.07	-2529.7	114.79	0.55	1829	8.3333	NaN	11.901	0.065455
13	151_909	78.58	3.07	-2529.7	116.05	0.76	1844	8.5217	NaN	12.509	0.095068
13	151_909	78.58	3.07	-2529.7	116.75	0.97	1852	8.8333	NaN	12.336	0.11966
13	151_909	78.58	3.07	-2529.7	117.11	0.99	1856	8.7037	NaN	12.336	0.12213
13	151_909	78.58	3.07	-2529.7	123.8	0.39	1933	8.7436	NaN	12.249	0.047771
13	151_909	78.58	3.07	-2529.7	123.93	0.83	1934	8.6637	NaN	12.249	0.10167
13	151_909	78.58	3.07	-2529.7	133.59	0.43	2046	8.6261	NaN	12.249	0.052671
13	151_909	78.58	3.07	-2529.7	133.85	0.7	2049	10.2	NaN	12.336	0.086352
13	151_909	78.58	3.07	-2529.7	134.1	0.82	2051	8.8235	NaN	12.162	0.099728
13	151_909	78.58	3.07	-2529.7	135.35	0.72	2066	8.5862	NaN	11.988	0.086314
13	151_909	78.58	3.07	-2529.7	136.59	0.24	2080	8.8235	NaN	12.075	0.02898
13	151_909	78.58	3.07	-2529.7	136.85	0.91	2083	8.5882	NaN	12.423	0.11305
13	151_909	78.58	3.07	-2529.7	138.05	0.99	2097	8.6216	NaN	12.509	0.12384
13	151_909	78.58	3.07	-2529.7	143.23	0.81	2157	8.7541	NaN	12.509	0.10132
13	151_909	78.58	3.07	-2529.7	143.39	0.93	2158	11	NaN	12.509	0.11633
13	151_909	78.58	3.07	-2529.7	143.56	0.82	2160	8.2	NaN	12.596	0.10329
13	151_909	78.58	3.07	-2529.7	143.8	1.05	2163	8.3333	NaN	12.423	0.13044
13	151_909	78.58	3.07	-2529.7	145.06	0.94	2178	8.6667	NaN	11.988	0.11269
13	151_909	78.58	3.07	-2529.7	146.14	0.66	2190	8.8235	NaN	12.162	0.080269
13	151_909	78.58	3.07	-2529.7	146.56	0.7	2195	8.7778	NaN	12.509	0.087563
13	151_909	78.58	3.07	-2529.7	147.72	1.46	2208	8.75	NaN	12.336	0.18011
13	151_909	78.58	3.07	-2529.7	147.96	0.96	2211	8.5	NaN	12.162	0.11676
13	151_909	78.58	3.07	-2529.7	148.06	0.68	2212	8.6897	NaN	12.075	0.08211
13	151_909	78.58	3.07	-2529.7	153	1.46	2269	8.6667	NaN	11.814	0.17248
13	151_909	78.58	3.07	-2529.7	153.26	1.23	2272	8.3333	NaN	11.641	0.14318
13	151_909	78.58	3.07	-2529.7	153.5	NaN	2275	8.8235	NaN	11.728	NaN
13	151_909	78.58	3.07	-2529.7	154.76	1.1	2289	8.6	NaN	11.901	0.13091
13	151_909	78.58	3.07	-2529.7	155.65	0.96	2300	8.6364	NaN	11.901	0.11425
13	151_909	78.58	3.07	-2529.7	155.71	0.81	2300	10	NaN	11.901	0.096398
13	151_909	78.58	3.07	-2529.7	155.75	0.89	2301	8	NaN	11.901	0.10592
13	151_909	78.58	3.07	-2529.7	155.79	0.88	2301	14	NaN	11.901	0.10473
13	151_909	78.58	3.07	-2529.7	155.89	0.9	2302	7.8333	NaN	11.901	0.10711
13	151_909	78.58	3.07	-2529.7	156.26	0.93	2307	8.5	NaN	12.509	0.11633
13	151_909	78.58	3.07	-2529.7	157.42	1.17	2320	8.8235	NaN	12.336	0.14433
13	151_909	78.58	3.07	-2529.7	157.76	0.82	2324	8.7619	NaN	12.075	0.099015
13	151_909	78.58	3.07	-2529.7	159.26	0.96	2341	8.7895	NaN	12.77	0.12259
13	151_909	78.58	3.07	-2529.7	159.43	0.75	2343	8.7632	NaN	12.77	0.095775
13	151_909	78.58	3.07	-2529.7	162.59	1.19	2379	8.5854	NaN	12.075	0.14369
13	151_909	78.58	3.07	-2529.7	162.95	0.91	2384	7.875	NaN	11.119	0.10118
13	151_909	78.58	3.07	-2529.7	163.22	0.63	2387	NaN	NaN	11.119	0.07005
13	151_909	78.58	3.07	-2529.7	163.24	0.61	2387	NaN	NaN	11.554	0.070479
13	151_909	78.58	3.07	-2529.7	163.27	1.4	2387	8.6	NaN	11.554	0.16176
13	151_909	78.58	3.07	-2529.7	164.1	0.93	2397	8.4286	NaN	11.728	0.10907
13	151_909	78.58	3.07	-2529.7	164.45	1.22	2401	8.7647	NaN	11.901	0.14519
13	151_909	78.58	3.07	-2529.7	165.59	0.87	2414	8.8235	NaN	11.293	0.098249
13	151_909	78.58	3.07	-2529.7	165.95	1.2	2418	8.8333	NaN	10.425	0.1251
13	151_909	78.58	3.07	-2529.7	166.65	0.82	2426	8.6667	NaN	10.859	0.089044
13	151_909	78.58	3.07	-2529.7	166.73	1.26	2427	8.8	NaN	11.119	0.1401
13	151_909	78.58	3.07	-2529.7	167.09	0.46	2431	8.2	NaN	11.293	0.051948
13	151_909	78.58	3.07	-2529.7	167.14	1.02	2432	9	NaN	11.467	0.11696
13	151_909	78.58	3.07	-2529.7	167.45	0.85	2435	8.7679	NaN	12.423	0.1056
13	151_909	78.58	3.07	-2529.7	172.05	NaN	2488	8.6852	NaN	12.857	NaN
13	151_909	78.58	3.07	-2529.7	172.14	1.04	2489	8.3333	NaN	13.465	0.14004
13	151_909	78.58	3.07	-2529.7	172.55	0.76	2494	8.25	NaN	15.029	0.11422
13	151_909	78.58	3.07	-2529.7	172.8	0.82	2497	8.3333	NaN	13.812	0.11326
13	151_909	78.58	3.07	-2529.7	173.55	NaN	2506	8.9286	NaN	13.031	NaN
13	151_909	78.58	3.07	-2529.7	174.05	0.81	2511	8.8235	NaN	12.683	0.10273
13	151_909	78.58	3.07	-2529.7	175.05	NaN	2523	8.3571	NaN	12.683	NaN
13	151_909	78.58	3.07	-2529.7	175.22	1.33	2525	8.3333	NaN	12.683	0.16868
13	151_909	78.58	3.07	-2529.7	175.55	0.54	2529	8.8667	NaN	12.683	0.068488
13	151_909	78.58	3.07	-2529.7	176.55	NaN	2540	9	NaN	12.683	NaN
13	151_909	78.58	3.07	-2529.7	176.72	0.69	2542	8	NaN	12.857	0.088713
13	151_909	78.58	3.07	-2529.7	176.95	0.66	2545	8.25	NaN	13.118	0.086579
13	151_909	78.58	3.07	-2529.7	177.05	0.62	2546	9.1667	NaN	12.77	0.079174
13	151_909	78.58	3.07	-2529.7	178.05	NaN	2557	8.7692	NaN	12.77	NaN
13	151_909	78.58	3.07	-2529.7	178.19	1.07	2559	8.3333	NaN	12.596	0.13478
13	151_909	78.58	3.07	-2529.7	178.55	0.8	2563	8.7143	NaN	12.336	0.098688
13	151_909	78.58	3.07	-2529.7	179.41	0.98	2573	8.3333	NaN	12.162	0.11919
13	151_909	78.58	3.07	-2529.7	179.55	NaN	2575	9.1429	NaN	12.162	NaN
13	151_909	78.58	3.07	-2529.7	180.05	0.74	2580	9.375	NaN	11.988	0.088711
13	151_909	78.58	3.07	-2529.7	180.3	0.91	2583	8.3333	NaN	12.509	0.11383
13	151_909	78.58	3.07	-2529.7	181.3	1.08	2595	8.5	NaN	12.596	0.13604
13	151_909	78.58	3.07	-2529.7	181.66	NaN	2599	9	NaN	12.77	NaN
13	151_909	78.58	3.07	-2529.7	181.75	0.9	2600	7.5	NaN	10.027	0.090243
13	151_909	78.58	3.07	-2529.7	182.26	0.96	2607	6.8182	NaN	9.547	0.091651
13	151_909	78.58	3.07	-2529.7	182.5	1.11	2611	6.6	NaN	9.478	0.10521
13	151_909	78.58	3.07	-2529.7	183.25	NaN	2622	6.9444	NaN	9.478	NaN
13	151_909	78.58	3.07	-2529.7	183.75	0.89	2629	6.8966	NaN	9.41	0.083749
13	151_909	78.58	3.07	-2529.7	185.25	0.53	2651	6.9167	NaN	9.547	0.050599
13	151_909	78.58	3.07	-2529.7	185.41	1.05	2653	6.6667	NaN	9.684	0.10168
13	151_909	78.58	3.07	-2529.7	186.25	NaN	2666	6.7333	NaN	9.684	NaN
13	151_909	78.58	3.07	-2529.7	186.42	0.87	2668	7.1429	NaN	9.753	0.084851
13	151_909	78.58	3.07	-2529.7	186.75	0.91	2673	6.9444	NaN	9.822	0.08938
13	151_909	78.58	3.07	-2529.7	187.67	NaN	2686	6.8182	NaN	10.302	NaN
13	151_909	78.58	3.07	-2529.7	188.25	0.69	2695	6.8182	NaN	11.882	0.081986
13	151_909	78.58	3.07	-2529.7	188.42	0.97	2697	6.6667	NaN	11.333	0.10993
13	151_909	78.58	3.07	-2529.7	188.45	NaN	2698	6.9167	NaN	10.989	NaN
13	151_909	78.58	3.07	-2529.7	189.25	NaN	2709	6.9286	NaN	10.989	NaN
13	151_909	78.58	3.07	-2529.7	189.42	0.84	2712	7.1429	NaN	11.127	0.093467
13	151_909	78.58	3.07	-2529.7	189.75	0.74	2716	6.8571	NaN	10.371	0.076745
13	151_909	78.58	3.07	-2529.7	191.34	NaN	2740	6.7742	NaN	10.645	NaN
13	151_909	78.58	3.07	-2529.7	191.85	1.14	2747	7.3	NaN	11.264	0.12841
13	151_909	78.58	3.07	-2529.7	192.07	1.44	2750	7.25	NaN	10.989	0.15824
13	151_909	78.58	3.07	-2529.7	192.14	0.79	2751	7	NaN	10.852	0.085731
13	151_909	78.58	3.07	-2529.7	192.84	NaN	2761	6.7222	NaN	10.302	NaN
13	151_909	78.58	3.07	-2529.7	193.35	0.81	2769	6.8182	NaN	10.097	0.081786
13	151_909	78.58	3.07	-2529.7	194.34	NaN	2783	6.8182	NaN	9.753	NaN
13	151_909	78.58	3.07	-2529.7	194.85	1.04	2791	6.5	NaN	9.41	0.097864
13	151_909	78.58	3.07	-2529.7	195.12	1	2795	6.8824	NaN	9.41	0.0941
13	151_909	78.58	3.07	-2529.7	196.02	1.14	2808	6.8333	NaN	9.41	0.10727
13	151_909	78.58	3.07	-2529.7	196.35	1.04	2813	6.9474	NaN	9.41	0.097864
13	151_909	78.58	3.07	-2529.7	197.34	NaN	2827	7.25	NaN	9.409	NaN
13	151_909	78.58	3.07	-2529.7	197.51	1.13	2829	7.2857	NaN	9.41	0.10633
13	151_909	78.58	3.07	-2529.7	197.85	0.97	2834	6.7931	NaN	9.753	0.094604
13	151_909	78.58	3.07	-2529.7	201.45	1	2887	6.875	NaN	9.547	0.09547
13	151_909	78.58	3.07	-2529.7	201.7	1.03	2890	7	NaN	9.753	0.10046
13	151_909	78.58	3.07	-2529.7	201.94	0.97	2894	6.8182	NaN	9.753	0.094604
13	151_909	78.58	3.07	-2529.7	202.45	NaN	2901	6.7778	NaN	9.753	NaN
13	151_909	78.58	3.07	-2529.7	202.55	1.01	2903	6.25	NaN	9.753	0.098505
13	151_909	78.58	3.07	-2529.7	202.95	0.82	2909	7	NaN	9.959	0.081664
13	151_909	78.58	3.07	-2529.7	203.95	NaN	2923	7.0556	NaN	9.959	NaN
13	151_909	78.58	3.07	-2529.7	204.22	0.8	2927	6.25	NaN	9.959	0.079672
13	151_909	78.58	3.07	-2529.7	204.45	0.77	2931	6.75	NaN	10.097	0.077747
13	151_909	78.58	3.07	-2529.7	204.76	0.97	2935	6.9412	NaN	10.234	0.09927
13	151_909	78.58	3.07	-2529.7	205.63	1.08	2948	6.7857	NaN	10.715	0.11572
13	151_909	78.58	3.07	-2529.7	205.71	0.92	2949	8	NaN	10.852	0.099838
13	151_909	78.58	3.07	-2529.7	205.95	0.93	2952	6.8889	NaN	11.058	0.10284
13	151_909	78.58	3.07	-2529.7	206.95	NaN	2967	6.6111	NaN	10.302	NaN
13	151_909	78.58	3.07	-2529.7	207.14	1.14	2970	7.1429	NaN	9.616	0.10962
13	151_909	78.58	3.07	-2529.7	207.45	0.93	2974	6.8947	NaN	8.998	0.083681
13	151_909	78.58	3.07	-2529.7	208.45	NaN	2989	6.7727	NaN	8.585	NaN
13	151_909	78.58	3.07	-2529.7	208.94	0.85	2996	6.75	NaN	8.242	0.070057
13	151_909	78.58	3.07	-2529.7	208.99	0.53	2997	6.5	NaN	8.036	0.042591
13	151_909	78.58	3.07	-2529.7	209.2	NaN	3000	7.6	NaN	8.792	NaN
13	151_909	78.58	3.07	-2529.7	209.37	1.51	3002	6.9048	NaN	8.929	0.13483
13	151_909	78.58	3.07	-2529.7	210.65	NaN	3021	6.95	NaN	9.272	NaN
13	151_909	78.58	3.07	-2529.7	210.76	1.13	3022	7.1429	NaN	9.616	0.10866
13	151_909	78.58	3.07	-2529.7	211.15	1.29	3028	6.4	NaN	10.165	0.13113
13	151_909	78.58	3.07	-2529.7	211.4	1.31	3032	6.6667	NaN	10.234	0.13407
13	151_909	78.58	3.07	-2529.7	212.15	NaN	3043	6.9444	NaN	10.302	NaN
13	151_909	78.58	3.07	-2529.7	212.65	0.94	3050	7.1429	NaN	10.303	0.096848
13	151_909	78.58	3.07	-2529.7	213.65	NaN	3064	7	NaN	10.439	NaN
13	151_909	78.58	3.07	-2529.7	213.77	1.13	3066	6.25	NaN	10.646	0.1203
13	151_909	78.58	3.07	-2529.7	214.15	0.96	3072	6.7083	NaN	11.333	0.1088
13	151_909	78.58	3.07	-2529.7	215.38	1.4	3090	6.8182	NaN	10.646	0.14904
13	151_909	78.58	3.07	-2529.7	215.65	1.26	3094	7.1364	NaN	9.959	0.12548
13	151_909	78.58	3.07	-2529.7	216.95	1.01	3112	7.1429	NaN	10.165	0.10267
13	151_909	78.58	3.07	-2529.7	217.15	0.96	3115	6.6667	NaN	10.371	0.099562
13	151_909	78.58	3.07	-2529.7	218.15	NaN	3130	6.7647	NaN	10.165	NaN
13	151_909	78.58	3.07	-2529.7	218.3	1.18	3132	7.1429	NaN	10.028	0.11833
[truncated: 74,446 more rows]

## Sheet: Supplementary Data 2ref.txt
record number	corename	latitude	longitude	depth (below sea level)	TOC content Reference	Composite age model	Age constrain references	Sedimentation rate references	Density references	bulk Mass Accumulation rate references
1	10103_1B	36.16	20.48	-2880	Thomson, John (2006): Carbon and carbonate analysis of sediment profile 10103-1B. doi:10.1594/PANGAEA.422550	no	Znaidi-Rivault, J (2006): Age determination of sediment profile 10103-1B. doi:10.1594/PANGAEA.438894	NaN	NaN	NaN	S_site_10103_1B_AR
2	10103_8K	36.16	20.48	-2895	Thomson, John (2006): Carbon and carbonate analysis of sediment profile 10103-8K. doi:10.1594/PANGAEA.422551	no	Znaidi-Rivault, J (2006): Age determination of sediment profile 10103-8K. doi:10.1594/PANGAEA.438895	NaN	NaN	NaN	S_site_10103_8K_AR
3	105_646	58.21	-48.37	-3459.5	Stein, R et al. (1989): (Table 4) Carbon chemistry of ODP Site 105-646. doi:10.1594/PANGAEA.744878,*In Supplement to: Stein, Ruediger; Littke, Ralf; Stax, Rainer; Welte, Dietrich Hugo (1989): Quantity, provenance, and maturity of organic matter at ODP Sites 645, 646, and 647: implications for reconstruction of paleoenvironments in Baffin Bay and Labrador Sea during Tertiary and Quaternary time. I…	yes	Hall, FR et al. (1989): (Table 2) Depths of oxygen-isotope events from ODP Site 105-646. doi:10.1594/PANGAEA.58166,*In Supplement to: Hall, Frank R; Bloemendal, Jan; King, John W; Arthur, Michael A; Aksu, Ali E (1989): Middle to late Quaternary sediment fluxes in the Labrador Sea. ODP LEg 105, Site 646: a synthesis of rock-magnetic, oxygen-isotopic, carbonate, and planktonic foraminiferal data. I…	NaN	NaN	NaN	S_site_105_646_AR
4	107_650	39.36	13.9	-3516.3	Emeis, K-C; ODP Leg 107 Scientific Party (1990): (Table 1) Occurence of sapropels and sapropelic sediments in the Tyrrhenian Sea, ODP Site 107-650. doi:10.1594/PANGAEA.667509,*In Supplement to: Emeis, Kay-Christian; ODP Leg 107 Scientific Party (1990): Pleistocene/upper Pliocene sapropels in the Tyrrhenian Sea. In: Ittekott, V. (ed.), Facets of modern biogeochemistry: Festschrift for E.T. Degens,…	no	Emeis, K-C; ODP Leg 107 Scientific Party (1990): (Table 1) Occurence of sapropels and sapropelic sediments in the Tyrrhenian Sea, ODP Site 107-650. doi:10.1594/PANGAEA.667509,*In Supplement to: Emeis, Kay-Christian; ODP Leg 107 Scientific Party (1990): Pleistocene/upper Pliocene sapropels in the Tyrrhenian Sea. In: Ittekott, V. (ed.), Facets of modern biogeochemistry: Festschrift for E.T. Degens,…	NaN	NaN	NaN	S_site_107_650_AR
5	108_658	20.75	-18.58	-2274	Tiedemann, Ralf (1991): Accumulation rates calculated for Site 108-658. doi:10.1594/PANGAEA.68589	no	Tiedemann, Ralf (1991): Accumulation rates calculated for Site 108-658. doi:10.1594/PANGAEA.68589	NaN	NaN	Tiedemann, Ralf (1991): Accumulation rates calculated for Site 108-658. doi:10.1594/PANGAEA.68589	S_site_108_658_AR
6	108_663	-1.2	-11.88	-3706	Wagner, T (2000): Analysis of organic matter in ODP Site 108-663. doi:10.1594/PANGAEA.56130,*In Supplement to: Wagner, Thomas (2000): Control of organic carbon accumulation in the late Quaternary Equatorial Atlantic (ODP Sites 664, 663): productivity versus terrigenous supply. Paleoceanography, 15(2), 181-199, doi:10.1029/1999PA000406	no	Wagner, T (2000): Analysis of organic matter in ODP Site 108-663. doi:10.1594/PANGAEA.56130,*In Supplement to: Wagner, Thomas (2000): Control of organic carbon accumulation in the late Quaternary Equatorial Atlantic (ODP Sites 664, 663): productivity versus terrigenous supply. Paleoceanography, 15(2), 181-199, doi:10.1029/1999PA000406	NaN	deMenocal, PB (1993): Stable isotopes, CaCO3, opal and terrigeneous of ODP Site 108-663 (Table A1). doi:10.1594/PANGAEA.208129,*Supplement to: deMenocal, Peter B; Ruddiman, William F; Pokras, Edward M (1993): Influences of high- and low-latitude processes on African terrestrial climate: Pleistocene eolian records from equatorial Atlantic Ocean Drilling Program Site 663. Paleoceanography, 8(2), 20…	NaN	S_site_108_663_AR
7	117_722	16.62	59.8	-2033.5	Emeis, K-C; Morse, JW (1993): (Table 2) Carbon and sulphur concentrations of sediments from ODP Site 117-722, Oman continental margin, Indian Ocean. doi:10.1594/PANGAEA.667153,*In Supplement to: Emeis, Kay-Christian; Morse, John W (1993): Zur Systematik der Kohlenstoff-Schwefel-Eisen-VerhŠltnisse in Auftriebssedimenten. Geologische Rundschau, 82(4), 604-618, doi:10.1007/BF00191488	no	Busch, WH (1991): (Table 2) Age model for ODP Site 117-722. doi:10.1594/PANGAEA.756778,*In Supplement to: Busch, William H (1991): Analysis of wet-bulk density and sediment color cycles in Pliocene-Pleistocene sediments of the Owen Ridge (Site 722) and Oman margin (Site 728). In: Prell, WL; Niitsuma, N; et al. (eds.), Proceedings of the Ocean Drilling Program, Scientific Results, College Station,…	NaN	NaN	NaN	S_site_117_722_AR
8	117_724	18.46	57.79	-602.7	Seifert, R; Michaelis, W (1991): (Table 2) Organic chemistry of sediments of ODP Site 117-724. doi:10.1594/PANGAEA.757183,*In Supplement to: Seifert, Richard; Michaelis, Walter (1991): Organic compounds in sediments and pore waters of Sites 723 and 724. In: Prell, WL; Niitsuma, N; et al. (eds.), Proceedings of the Ocean Drilling Program, Scientific Results, College Station, TX (Ocean Drilling Pro…	yes	Spaulding, SA (1991): (Table 9, 12) Calcareous nannofossil events in ODP Site 117-724. doi:10.1594/PANGAEA.728341,*In Supplement to: Spaulding, Stacia A (1991): Neogene nannofossil biostratigraphy of sites 723 through 730, Oman continental margin, nortwestern Arabian Sea. In: Prell, WL; Niitsuma, N; et al. (eds.), Proceedings of the Ocean Drilling Program, Scientific Results, College Station, TX …	NaN	NaN	NaN	S_site_117_724_AR
9	119_745	-59.6	85.85	-4093	Cranston, RE (1991): (Table 2) Geochemistry of ODP Leg 119 sites. doi:10.1594/PANGAEA.758178,*In Supplement to: Cranston, Ray E (1991): Testing a higher resolution interstitial-water Method for the Ocean Drilling Program. In: Barron, J; Larsen, B; et al. (eds.), Proceedings of the Ocean Drilling Program, Scientific Results, College Station, TX (Ocean Drilling Program), 119, 393-399, doi:10.2973/o…	no	Joseph, LH et al. (2002): (Table 1) Age datums of ODP Site 119-745. doi:10.1594/PANGAEA.713605,*In Supplement to: Joseph, Leah H; Rea, David K; van der Pluijm, Ben A; Gleason, James D (2002): Antarctic environmental variability since the late Miocene: ODP Site 745, the East Kerguelen sediment drift. Earth and Planetary Science Letters, 201(1), 127-142, doi:10.1016/S0012-821X(02)00661-1	NaN	NaN	NaN	S_site_119_745_AR
10	128_798	37.04	134.8	-912	Lichtfouse, E; Rullkštter, J (1994): Total organic carbon, bitumen ratio, hopane and sterane parameters of ODP Sites 128-798 and 128-799. doi:10.1594/PANGAEA.763278,*Supplement to: Lichtfouse, Eric; Rullkštter, JŸrgen (1994): Accelerated transformation of organic matter below the silica transition zone in immature sediments from the Japan Sea. Organic Geochemistry, 21(5), 517-523, doi:10.1016/014…	no	Dersch, M; Stein, R (1992): (Table 1) Accumulation rates of ODP Site 128-798. doi:10.1594/PANGAEA.776539,*In Supplement to: Dersch, Michaela; Stein, Ruediger (1992): Pliocene-Pleistocene fluctuations in composition and accumulation rates of eolo-marine sediments at Site 798 (Oki Ridge, Sea of Japan) and climatic change: preliminary results. In: Pisciotto, KA; Ingle, JCJr.; von Breymann, MT; Barro…	NaN	NaN	Dersch, M; Stein, R (1992): (Table 1) Accumulation rates of ODP Site 128-798. doi:10.1594/PANGAEA.776539,*In Supplement to: Dersch, Michaela; Stein, Ruediger (1992): Pliocene-Pleistocene fluctuations in composition and accumulation rates of eolo-marine sediments at Site 798 (Oki Ridge, Sea of Japan) and climatic change: preliminary results. In: Pisciotto, KA; Ingle, JCJr.; von Breymann, MT; Barro…	S_site_128_798_AR
11	12PC51	0.002085	-22.999	-3875	Sikes, E.L., and L.D. Keigwin. 1994. Equatorial Atlantic sea surface temperature for the last 30 kyr: A comparison of Uk37, delO18 and foraminiferal assemblage temperature estimates. Paleoceanography 9(1):31-45.------------------: ftp://ftp.ncdc.noaa.gov/pub/data/paleo/paleocean/sediment_files/complete/12pc51-tab.txt	no	Sikes, E.L., and L.D. Keigwin. 1994. Equatorial Atlantic sea surface temperature for the last 30 kyr: A comparison of Uk37, delO18 and foraminiferal assemblage temperature estimates. Paleoceanography 9(1):31-45.------------------: ftp://ftp.ncdc.noaa.gov/pub/data/paleo/paleocean/sediment_files/complete/12pc51-tab.txt	NaN	NaN	NaN	S_site_12PC51_AR
12	138_846	-3.1	-90.82	-3296	Emeis, K-C et al. (1995): (Table 1) Geochemistry, accumulation rates and sea surface temperature estimation of ODP Site 138-846. Dataset #807824 (DOI registration in progress),*Supplement to: Emeis, Kay-Christian; Doose, Heidi; Mix, Alan C; Schulz-Bull, Detlef (1995): Alkenone sea-surface temperatures and carbon burial at Site 846 (eastern equatorial Pacific Ocean): the last 1.3 m.y.. In: Pisias,…	no	Emeis, K-C et al. (1995): (Table 1) Geochemistry, accumulation rates and sea surface temperature estimation of ODP Site 138-846. Dataset #807824 (DOI registration in progress),*Supplement to: Emeis, Kay-Christian; Doose, Heidi; Mix, Alan C; Schulz-Bull, Detlef (1995): Alkenone sea-surface temperatures and carbon burial at Site 846 (eastern equatorial Pacific Ocean): the last 1.3 m.y.. In: Pisias,…	NaN	NaN	Emeis, K-C et al. (1995): (Table 1) Geochemistry, accumulation rates and sea surface temperature estimation of ODP Site 138-846. Dataset #807824 (DOI registration in progress),*Supplement to: Emeis, Kay-Christian; Doose, Heidi; Mix, Alan C; Schulz-Bull, Detlef (1995): Alkenone sea-surface temperatures and carbon burial at Site 846 (eastern equatorial Pacific Ocean): the last 1.3 m.y.. In: Pisias,…	S_site_138_846_AR
13	151_909	78.58	3.07	-2529.7	Winkler, A (1999): (Table E1) Accumulation rate, CaCO3, TOC of Site 151-909. doi:10.1594/PANGAEA.56010,*In Supplement to: Winkler, Amelie (1999): Die Klimageschichte der hohen nšrdlichen Breiten seit dem mittleren MiozŠn: Hinweise aus sedimentologischen-tonmineralogischen Analysen (ODP Leg 151, zentrale Framstra§e) (The climate history of the high northern latitudes since the Middle Miocene: indi…	no	Winkler, A (1999): (Table E1) Accumulation rate, CaCO3, TOC of Site 151-909. doi:10.1594/PANGAEA.56010,*In Supplement to: Winkler, Amelie (1999): Die Klimageschichte der hohen nšrdlichen Breiten seit dem mittleren MiozŠn: Hinweise aus sedimentologischen-tonmineralogischen Analysen (ODP Leg 151, zentrale Framstra§e) (The climate history of the high northern latitudes since the Middle Miocene: indi…	NaN	NaN	Winkler, A (1999): (Table E1) Accumulation rate, CaCO3, TOC of Site 151-909. doi:10.1594/PANGAEA.56010,*In Supplement to: Winkler, Amelie (1999): Die Klimageschichte der hohen nšrdlichen Breiten seit dem mittleren MiozŠn: Hinweise aus sedimentologischen-tonmineralogischen Analysen (ODP Leg 151, zentrale Framstra§e) (The climate history of the high northern latitudes since the Middle Miocene: indi…	S_site_151_909_AR
14	159_959	3.63	-2.74	-2090.8	Seiter, K et al. (2004): Total organic carbon content in surface sediments, a compilation from different sources. doi:10.1594/PANGAEA.199835,*In Supplement to: Seiter, Katherina; Hensen, Christian; Schršter, JŸrgen; Zabel, Matthias (2004): Organic carbon content in surface sediments-defining regional provinces. Deep Sea Research Part I: Oceanographic Research Papers, 51(12), 2001-2026, doi:10.101…	no	Wagner, T (2002): Biostratigraphy and average linear sedimentation rate and accumulation rate of ODP Site 159-959 (Table 1). doi:10.1594/PANGAEA.706283,*Supplement to: Wagner, Thomas (2002): Late Cretaceous to early Quaternary organic sedimentation in the eastern Equatorial Atlantic. Palaeogeography, Palaeoclimatology, Palaeoecology, 179(1-2), 113-147, doi:10.1016/S0031-0182(01)00415-1	NaN	NaN	Wagner, T (2002): Biostratigraphy and average linear sedimentation rate and accumulation rate of ODP Site 159-959 (Table 1). doi:10.1594/PANGAEA.706283,*Supplement to: Wagner, Thomas (2002): Late Cretaceous to early Quaternary organic sedimentation in the eastern Equatorial Atlantic. Palaeogeography, Palaeoclimatology, Palaeoecology, 179(1-2), 113-147, doi:10.1016/S0031-0182(01)00415-1	S_site_159_959_AR
15	162_983	60.4	-23.64	-1983.7	Hyun, S et al. (1999): (Table 3) Carbon and silica content and concentration of excess barium of ODP Site 162-983 sediments. Dataset #805140 (DOI registration in progress),*In Supplement to: Hyun, Sangmin; Ortiz, Joseph D; Raymo, Maureen E; Taira, Asahiko (1999): Low-frequency oscillations in Site 983 sediments: relationships between carbonate and productivity proxies. In: Raymo, ME; Jansen, E; B…	no	Channell, JET et al. (1997): (Table 1) Age model of ODP Site 162-983. doi:10.1594/PANGAEA.715008,*In Supplement to: Channell, James E T; Hodell, David A; Lehman, Beno”t (1997): Relative geomagnetic paleointensity and d18O at ODP Site 983 (Gardar Drift, North Atlantic) since 350 ka. Earth and Planetary Science Letters, 153(1-2), 103-118, doi:10.1016/S0012-821X(97)00164-7	NaN	NaN	NaN	S_site_162_983_AR
16	165_1002	10.71	-65.17	-892.9	Lyons, TW et al. (2003): (Table 1) Forms of iron, organic and inorganic carbon, aluminium, molybdenum, pyrite sulphur and its isotope composition in bottom sediments of the Cariaco Basin, ODP Site 165-1002. doi:10.1594/PANGAEA.706270,*Supplement to: Lyons, Timothy W; Werne, Josef P; Hollander, David J; Murray, Richard W (2003): Contrasting sulfur geochemistry and Fe/Al and Mo/Al ratios across the…	yes	Hughen, KA et al. (2006): Age determination of ODP Site 165-1002. doi:10.1594/PANGAEA.742881,*Supplement to: Hughen, Konrad A; Southon, John R; Lehmann, Scott J; Bertrand, CJH; Turnbull, J (2006): Marine-derived 14C calibration and activity record for the past 50,000 years updated from the Cariaco Basin. Quaternary Science Reviews, 25(23-24), 3216-3227, doi:10.1016/j.quascirev.2006.03.014*Hughen,…	NaN	NaN	NaN	S_site_165_1002_AR
17	167_1017	34.53	-121.11	-955.5	Mangelsdorf, K et al. (2000): (Table 2) Sea surface reconstruction for ODP Leg 167 sites. doi:10.1594/PANGAEA.757219,*In Supplement to: Mangelsdorf, Kai; GŸnter, Ute; Rullkštter, JŸrgen (2000): Climatic and oceanographic variations on the California continental margin during the last 160 kyr. Organic Geochemistry, 31(9), 829-846, doi:10.1016/S0146-6380(00)00066-8	no	Mangelsdorf, K et al. (2000): (Table 2) Sea surface reconstruction for ODP Leg 167 sites. doi:10.1594/PANGAEA.757219,*In Supplement to: Mangelsdorf, Kai; GŸnter, Ute; Rullkštter, JŸrgen (2000): Climatic and oceanographic variations on the California continental margin during the last 160 kyr. Organic Geochemistry, 31(9), 829-846, doi:10.1016/S0146-6380(00)00066-8	NaN	NaN	NaN	S_site_167_1017_AR
18	167_1018	36.99	-123.28	-2476.5	Mangelsdorf, K et al. (2000): (Table 2) Sea surface reconstruction for ODP Leg 167 sites. doi:10.1594/PANGAEA.757219,*In Supplement to: Mangelsdorf, Kai; GŸnter, Ute; Rullkštter, JŸrgen (2000): Climatic and oceanographic variations on the California continental margin during the last 160 kyr. Organic Geochemistry, 31(9), 829-846, doi:10.1016/S0146-6380(00)00066-8	no	Mangelsdorf, K et al. (2000): (Table 2) Sea surface reconstruction for ODP Leg 167 sites. doi:10.1594/PANGAEA.757219,*In Supplement to: Mangelsdorf, Kai; GŸnter, Ute; Rullkštter, JŸrgen (2000): Climatic and oceanographic variations on the California continental margin during the last 160 kyr. Organic Geochemistry, 31(9), 829-846, doi:10.1016/S0146-6380(00)00066-8	NaN	Lyle, MW et al. (2000): (Table 8) Carbon composition, bulk densities, accumulation rates and ages of ODP Site 167-1018 sediments. doi:10.1594/PANGAEA.794483,*In Supplement to: Lyle, Mitchell W; Mix, Alan C; Ravelo, Ana Christina; Andreasen, Dyke; Heusser, Linda E; Olivarez, Annette (2000): Millennial-scale CaCO3 and Corg events along the northern and central California margins: stratigraphy and o…	NaN	S_site_167_1018_AR
19	167_1019	41.68	-124.93	-977.8	Lyle, MW et al. (2000): (Table 9) Carbon composition, bulk densities, accumulation rates and ages of ODP Site 167-1019 sediments. doi:10.1594/PANGAEA.794484,*In Supplement to: Lyle, Mitchell W; Mix, Alan C; Ravelo, Ana Christina; Andreasen, Dyke; Heusser, Linda E; Olivarez, Annette (2000): Millennial-scale CaCO3 and Corg events along the northern and central California margins: stratigraphy and o…	no	Lyle, MW et al. (2000): (Table 9) Carbon composition, bulk densities, accumulation rates and ages of ODP Site 167-1019 sediments. doi:10.1594/PANGAEA.794484,*In Supplement to: Lyle, Mitchell W; Mix, Alan C; Ravelo, Ana Christina; Andreasen, Dyke; Heusser, Linda E; Olivarez, Annette (2000): Millennial-scale CaCO3 and Corg events along the northern and central California margins: stratigraphy and o…	NaN	NaN	Lyle, MW et al. (2000): (Table 9) Carbon composition, bulk densities, accumulation rates and ages of ODP Site 167-1019 sediments. doi:10.1594/PANGAEA.794484,*In Supplement to: Lyle, Mitchell W; Mix, Alan C; Ravelo, Ana Christina; Andreasen, Dyke; Heusser, Linda E; Olivarez, Annette (2000): Millennial-scale CaCO3 and Corg events along the northern and central California margins: stratigraphy and o…	S_site_167_1019_AR
20	167_1020	41.01	-126.43	-3039	Lyle, MW et al. (2000): (Table 4) Carbon composition, bulk densities, accumulation rates and ages of ODP Site 167-1020 sediments. doi:10.1594/PANGAEA.794479,*In Supplement to: Lyle, Mitchell W; Mix, Alan C; Ravelo, Ana Christina; Andreasen, Dyke; Heusser, Linda E; Olivarez, Annette (2000): Millennial-scale CaCO3 and Corg events along the northern and central California margins: stratigraphy and o…	no	Hovan, SA et al. (2000): (Table 2) Sedimentation rate, bulk density, accumulation rate of terrigenous material and grain sizes of ODP Site 167-1020. doi:10.1594/PANGAEA.796222,*In Supplement to: Hovan, Steven A; Kish, SW; Renyck, Heather J (2000): Late Pleistocene record of terrigenous mineral deposition along the northern California margin (Sites 1018 and 1020). In: Lyle, M; Koizumi, I; Richter,…	NaN	Hovan, SA et al. (2000): (Table 2) Sedimentation rate, bulk density, accumulation rate of terrigenous material and grain sizes of ODP Site 167-1020. doi:10.1594/PANGAEA.796222,*In Supplement to: Hovan, Steven A; Kish, SW; Renyck, Heather J (2000): Late Pleistocene record of terrigenous mineral deposition along the northern California margin (Sites 1018 and 1020). In: Lyle, M; Koizumi, I; Richter,…	NaN	S_site_167_1020_AR
21	167_1021	39.09	-127.78	-4213	Lyle, MW et al. (2000): (Table 7) Carbon composition, bulk densities, accumulation rates and ages of ODP Site 167-1021 sediments. doi:10.1594/PANGAEA.794482,*In Supplement to: Lyle, Mitchell W; Mix, Alan C; Ravelo, Ana Christina; Andreasen, Dyke; Heusser, Linda E; Olivarez, Annette (2000): Millennial-scale CaCO3 and Corg events along the northern and central California margins: stratigraphy and o…	no	Lyle, MW et al. (2000): (Table 7) Carbon composition, bulk densities, accumulation rates and ages of ODP Site 167-1021 sediments. doi:10.1594/PANGAEA.794482,*In Supplement to: Lyle, Mitchell W; Mix, Alan C; Ravelo, Ana Christina; Andreasen, Dyke; Heusser, Linda E; Olivarez, Annette (2000): Millennial-scale CaCO3 and Corg events along the northern and central California margins: stratigraphy and o…	NaN	Lyle, MW et al. (2000): (Table 7) Carbon composition, bulk densities, accumulation rates and ages of ODP Site 167-1021 sediments. doi:10.1594/PANGAEA.794482,*In Supplement to: Lyle, Mitchell W; Mix, Alan C; Ravelo, Ana Christina; Andreasen, Dyke; Heusser, Linda E; Olivarez, Annette (2000): Millennial-scale CaCO3 and Corg events along the northern and central California margins: stratigraphy and o…	NaN	S_site_167_1021_AR
22	175_1075	-4.79	10.08	-2995.5	Cooke, MP et al. (2008): (Table 3) Bacteriohopanepolyol biomarkers in ODP Site 175-1075. doi:10.1594/PANGAEA.757488,*In Supplement to: Cooke, M P; Talbot, Helen M; Wagner, Thomas (2008): Tracking soil organic carbon transport to continental margin sediments using soil-specific hopanoid biomarkers: A case study from the Congo fan (ODP site 1075). Organic Geochemistry, 39(8), 965-971, doi:10.1016/j…	no	Cooke, MP et al. (2008): (Table 3) Bacteriohopanepolyol biomarkers in ODP Site 175-1075. doi:10.1594/PANGAEA.757488,*In Supplement to: Cooke, M P; Talbot, Helen M; Wagner, Thomas (2008): Tracking soil organic carbon transport to continental margin sediments using soil-specific hopanoid biomarkers: A case study from the Congo fan (ODP site 1075). Organic Geochemistry, 39(8), 965-971, doi:10.1016/j…	NaN	NaN	NaN	S_site_175_1075_AR
23	175_1082	-21.09	11.82	-1280.6	Giraudeau, Jaques; Meyers, Philip A; Christensen, Beth A (2002): (Table 2) Age interval and accumulation rates of organic and inorganic carbon from ODP Sites 175-1082, 175-1084, 175-1085 and 175-1087. doi:10.1594/PANGAEA.767418	no	Giraudeau, Jaques; Meyers, Philip A; Christensen, Beth A (2002): (Table 2) Age interval and accumulation rates of organic and inorganic carbon from ODP Sites 175-1082, 175-1084, 175-1085 and 175-1087. doi:10.1594/PANGAEA.767418	NaN	NaN	Giraudeau, Jaques; Meyers, Philip A; Christensen, Beth A (2002): (Table 2) Age interval and accumulation rates of organic and inorganic carbon from ODP Sites 175-1082, 175-1084, 175-1085 and 175-1087. doi:10.1594/PANGAEA.767418	S_site_175_1082_AR
24	175_1084	-25.51	13.03	-1992.2	Giraudeau, Jaques; Meyers, Philip A; Christensen, Beth A (2002): (Table 2) Age interval and accumulation rates of organic and inorganic carbon from ODP Sites 175-1082, 175-1084, 175-1085 and 175-1087. doi:10.1594/PANGAEA.767418	no	Giraudeau, Jaques; Meyers, Philip A; Christensen, Beth A (2002): (Table 2) Age interval and accumulation rates of organic and inorganic carbon from ODP Sites 175-1082, 175-1084, 175-1085 and 175-1087. doi:10.1594/PANGAEA.767418	NaN	NaN	Giraudeau, Jaques; Meyers, Philip A; Christensen, Beth A (2002): (Table 2) Age interval and accumulation rates of organic and inorganic carbon from ODP Sites 175-1082, 175-1084, 175-1085 and 175-1087. doi:10.1594/PANGAEA.767418	S_site_175_1084_AR
25	175_1085	-29.37	13.99	-1713.1	Diester-Haass, L et al. (2004): (Figure 7) Organic carbon content of sediment at ODP Site 175-1085. doi:10.1594/PANGAEA.144416,*In Supplement to: Diester-Haass, Lieselotte; Meyers, Philip A; Bickert, Torsten (2004): Carbonate crash and biogenic bloom in the late Miocene: Evidence from ODP Sites 1085, 1086, and 1087 in the Cape Basin, southeast Atlantic Ocean. Paleoceanography, 19, PA1007, doi:10.…	no	Diester-Haass, L et al. (2004): (Figure 7) Organic carbon content of sediment at ODP Site 175-1085. doi:10.1594/PANGAEA.144416,*In Supplement to: Diester-Haass, Lieselotte; Meyers, Philip A; Bickert, Torsten (2004): Carbonate crash and biogenic bloom in the late Miocene: Evidence from ODP Sites 1085, 1086, and 1087 in the Cape Basin, southeast Atlantic Ocean. Paleoceanography, 19, PA1007, doi:10.…	NaN	NaN	Diester-Haass, L et al. (2004): (Figure 7) Organic carbon content of sediment at ODP Site 175-1085. doi:10.1594/PANGAEA.144416,*In Supplement to: Diester-Haass, Lieselotte; Meyers, Philip A; Bickert, Torsten (2004): Carbonate crash and biogenic bloom in the late Miocene: Evidence from ODP Sites 1085, 1086, and 1087 in the Cape Basin, southeast Atlantic Ocean. Paleoceanography, 19, PA1007, doi:10.…	S_site_175_1085_AR
26	175_1087	-31.47	15.31	-1371.6	Giraudeau, Jaques; Meyers, Philip A; Christensen, Beth A (2002): (Table 2) Age interval and accumulation rates of organic and inorganic carbon from ODP Sites 175-1082, 175-1084, 175-1085 and 175-1087. doi:10.1594/PANGAEA.767418	no	Giraudeau, Jaques; Meyers, Philip A; Christensen, Beth A (2002): (Table 2) Age interval and accumulation rates of organic and inorganic carbon from ODP Sites 175-1082, 175-1084, 175-1085 and 175-1087. doi:10.1594/PANGAEA.767418	NaN	NaN	Giraudeau, Jaques; Meyers, Philip A; Christensen, Beth A (2002): (Table 2) Age interval and accumulation rates of organic and inorganic carbon from ODP Sites 175-1082, 175-1084, 175-1085 and 175-1087. doi:10.1594/PANGAEA.767418	S_site_175_1087_AR
27	177_1090	-42.91	8.9	-3701.6	Diekmann, B et al. (2004): Total organic carbon and opal content of Site 177-1090. doi:10.1594/PANGAEA.137088,*In Supplement to: Diekmann, Bernhard; Kuhn, Gerhard; Gersonde, Rainer; Mackensen, Andreas (2004): Middle Eocene to early Miocene environmental changes in the sub-Antarctic Southern Ocean: evidence from biogenic and terrigenous depositional patterns at ODP Site 1090. Global and Planetary …	no	Diekmann, B et al. (2004): Total organic carbon and opal content of Site 177-1090. doi:10.1594/PANGAEA.137088,*In Supplement to: Diekmann, Bernhard; Kuhn, Gerhard; Gersonde, Rainer; Mackensen, Andreas (2004): Middle Eocene to early Miocene environmental changes in the sub-Antarctic Southern Ocean: evidence from biogenic and terrigenous depositional patterns at ODP Site 1090. Global and Planetary …	NaN	NaN	NaN	S_site_177_1090_AR
28	178_1096	-67.57	-76.96	-3152.3	Wolf-Welling, TCW et al. (2001): (Table T3) Bulk sediment parameters CaCO3 and TOC, ages, and linear sedimentation rates, ODP Site 178-1096. doi:10.1594/PANGAEA.138621,*In Supplement to: Wolf-Welling, Thomas CW; Moerz, Tobias; Hillenbrand, Claus-Dieter; Pudsey, Carol J; Cowan, Ellen A (2001): Data report: Bulk sediment parameters (CaCO3, TOC, and >63 mym) of Sites 1095, 1096, and 1101, and coarse…	no	Wolf-Welling, TCW et al. (2001): (Table T3) Bulk sediment parameters CaCO3 and TOC, ages, and linear sedimentation rates, ODP Site 178-1096. doi:10.1594/PANGAEA.138621,*In Supplement to: Wolf-Welling, Thomas CW; Moerz, Tobias; Hillenbrand, Claus-Dieter; Pudsey, Carol J; Cowan, Ellen A (2001): Data report: Bulk sediment parameters (CaCO3, TOC, and >63 mym) of Sites 1095, 1096, and 1101, and coarse…	NaN	NaN	NaN	S_site_178_1096_AR
29	181_1123	-41.79	-171.5	-3290	Winkler, A; Dullo, WC (2002): (Table T1) Accumulation rate, and calcium carbonate and organic carbon content of ODP Site 181-1123 sediments. doi:10.1594/PANGAEA.786279,*In Supplement to: Winkler, Amelie; Dullo, Wolf Christian (2002): Data report: Miocene to Pleistocene sedimentation pattern on the Chatham Rise, New Zealand. In: Richter, C (ed.) Proceedings of the Ocean Drilling Program, Scientifi…	no	Hayward, BW et al. (2008): (Appendix 1) Census data of planktic foraminiferal faunas together with estimates of mean annual SST for ODP Site 181-1123. doi:10.1594/PANGAEA.742593,*In Supplement to: Hayward, Bruce W; Scott, George H; Crundwell, Martin P; Kennett, James P; Carter, Lionel; Neil, Helen L; Sabaa, Ashwaq T; Wilson, Kate; Rodger, J Stuart; Schaefer, Grace; Grenfell, Hugh R; Li, Qianyu (2…	NaN	NaN	NaN	S_site_181_1123_AR
30	184_1143	9.36	113.29	-2772.3	Tian, J et al. (2006): (Appendix 3) TOC concentrations and accumulation of ODP Site 184-1143. doi:10.1594/PANGAEA.707840,*In Supplement to: Tian, Jun; Pak, Dorothy K; Wang, Pinxian; Lea, David W; Cheng, Xinrong; Zhao, Quanhong (2006): Late Pliocene monsoon linkage in the tropical South China Sea. Earth and Planetary Science Letters, 252(1-2), 72-81, doi:10.1016/j.epsl.2006.09.028	no	Tian, J et al. (2006): (Appendix 3) TOC concentrations and accumulation of ODP Site 184-1143. doi:10.1594/PANGAEA.707840,*In Supplement to: Tian, Jun; Pak, Dorothy K; Wang, Pinxian; Lea, David W; Cheng, Xinrong; Zhao, Quanhong (2006): Late Pliocene monsoon linkage in the tropical South China Sea. Earth and Planetary Science Letters, 252(1-2), 72-81, doi:10.1016/j.epsl.2006.09.028	NaN	NaN	Tian, J et al. (2006): (Appendix 3) TOC concentrations and accumulation of ODP Site 184-1143. doi:10.1594/PANGAEA.707840,*In Supplement to: Tian, Jun; Pak, Dorothy K; Wang, Pinxian; Lea, David W; Cheng, Xinrong; Zhao, Quanhong (2006): Late Pliocene monsoon linkage in the tropical South China Sea. Earth and Planetary Science Letters, 252(1-2), 72-81, doi:10.1016/j.epsl.2006.09.028	S_site_184_1143_AR
31	199_1218	8.89	-135.37	-4827.2	Lyle, MW et al. (2005): (Table T1) Accumulation rates and concentrations of organic carbon, carbonate and silicate in ODP Site 199-1218 sediments. doi:10.1594/PANGAEA.777281,*In Supplement to: Lyle, Mitchell W; Olivarez Lyle, Annett; Backman, Jan; Tripati, Aradhna (2005): Biogenic sedimentation in the Eocene equatorial Pacific-the stuttering greenhouse and Eocene carbonate compensation depth. In:…	no	Lyle, MW et al. (2005): (Table T1) Accumulation rates and concentrations of organic carbon, carbonate and silicate in ODP Site 199-1218 sediments. doi:10.1594/PANGAEA.777281,*In Supplement to: Lyle, Mitchell W; Olivarez Lyle, Annett; Backman, Jan; Tripati, Aradhna (2005): Biogenic sedimentation in the Eocene equatorial Pacific-the stuttering greenhouse and Eocene carbonate compensation depth. In:…	NaN	NaN	Lyle, MW et al. (2005): (Table T1) Accumulation rates and concentrations of organic carbon, carbonate and silicate in ODP Site 199-1218 sediments. doi:10.1594/PANGAEA.777281,*In Supplement to: Lyle, Mitchell W; Olivarez Lyle, Annett; Backman, Jan; Tripati, Aradhna (2005): Biogenic sedimentation in the Eocene equatorial Pacific-the stuttering greenhouse and Eocene carbonate compensation depth. In:…	S_site_199_1218_AR
32	202_1237	-16.01	-76.38	-3212.3	Abe, C et al. (2006): (Table T1) Carbon, carbonate, n-alkane and alkenone concentrations of ODP Site 202-1237. doi:10.1594/PANGAEA.774040,*In Supplement to: Abe, Chikara; Yamamoto, Masanobu; Irino, Toshihisa (2006): Data report: Organic carbon and biomarker variations, Sites 1237 and 1239. In: Tiedemann, R; Mix, AC; Richter, C; Ruddiman, WF (eds.) Proceedings of the Ocean Drilling Program, Scient…	no	Tiedemann, R et al. (2007): (Table T1) Age model for ODP Site 202-1237. doi:10.1594/PANGAEA.773996,*In Supplement to: Tiedemann, Ralf; Sturm, Arne; Steph, Silke; Lund, Steven P; Stoner, Joseph S (2007): Astronomically calibrated timescales from 6 to 2.5 Ma and benthic isotope stratigraphies, Sites 1236, 1237, 1239, and 1241. In: Tiedemann, R; Mix, AC; Richter, C; Ruddiman, WF (eds.) Proceedings o…	NaN	NaN	NaN	S_site_202_1237_AR
33	302_M0004C	87.87	136.19	-1287.9	Stein, R (2007): Analysis of organic carbon from Hole 302-M0004C. doi:10.1594/PANGAEA.548677,*In Supplement to: Stein, Ruediger (2007): Upper Cretaceous/Lower Tertiary black shales near the North Pole: Organic-carbon origin and source-rock potential. Marine and Petroleum Geology, 24(2), 67-73, doi:10.1016/j.marpetgeo.2006.10.002	no	Vogt, C (2008): Relative mineral abundances from bulk fraction X-ray diffraction data of Hole 302-M0004C. doi:10.1594/PANGAEA.704660,*In Supplement to: Vogt, Christoph (2009): Data report: semiquantitative determination of detrital input to ACEX sites based on bulk sample X-ray diffraction data. In: Backman, J., Moran, K., McInroy, D.B., Mayer, L.A., and the Expedition 302 Scientists, Proc. IODP:…	NaN	NaN	NaN	S_site_302_M0004C_AR
34	7140_206	48.82	12.36	-357	Niller, H-P (1998): Grain size analysis and geochemistry of soil profile 7140-206. doi:10.1594/PANGAEA.715941,*In Supplement to: Niller, Hans-Peter (1998): PrŠhistorische Landschaften im Lš§gebiet bei Regensburg - Kolluvien, Auenlehme und Bšden als Archive der PalŠoumwelt. Regensburger Geographische Schriften, Institut fŸr Geographie an der UniversitŠt Regensburg, ISBN 3-88246-204-3, 31, 429 pp, …	no	Niller, H-P (1998): Tab. 11: 14C Radiocarbon dating of profile 7140-206 (Hangkolluvien). doi:10.1594/PANGAEA.716578,*In Supplement to: Niller, Hans-Peter (1998): PrŠhistorische Landschaften im Lš§gebiet bei Regensburg - Kolluvien, Auenlehme und Bšden als Archive der PalŠoumwelt. Regensburger Geographische Schriften, Institut fŸr Geographie an der UniversitŠt Regensburg, ISBN 3-88246-204-3, 31, 42…	NaN	NaN	NaN	S_site_7140_206_AR
35	7140_240	48.82	12.36	-353	Niller, H-P (1998): Geochemistry of soil profile 7140-240. doi:10.1594/PANGAEA.716787,*In Supplement to: Niller, Hans-Peter (1998): PrŠhistorische Landschaften im Lš§gebiet bei Regensburg - Kolluvien, Auenlehme und Bšden als Archive der PalŠoumwelt. Regensburger Geographische Schriften, Institut fŸr Geographie an der UniversitŠt Regensburg, ISBN 3-88246-204-3, 31, 429 pp, hdl:10013/epic.32998.d001	no	Niller, H-P (1998): Tab. 9: 14C Radiocarbon dating of profile 7140-240 (Aue der Kleinen Laaber) (I). doi:10.1594/PANGAEA.716581,*In Supplement to: Niller, Hans-Peter (1998): PrŠhistorische Landschaften im Lš§gebiet bei Regensburg - Kolluvien, Auenlehme und Bšden als Archive der PalŠoumwelt. Regensburger Geographische Schriften, Institut fŸr Geographie an der UniversitŠt Regensburg, ISBN 3-88246-2…	NaN	NaN	NaN	S_site_7140_240_AR
36	A180_73	0.16667	-23	-3749.08	CLIMAP Project Members. 1981. Seasonal reconstruction of the Earth's surface at the last glacial maximum. Geological Society of America, Map and Chart Series, p. 1-18.------------------: ftp://ftp.ncdc.noaa.gov/pub/data/paleo/paleocean/sediment_files/complete/a180-73c-tab.txt	yes	Schulz, Hartmut (1995): Planktic foraminiferal assemblage for the 10kyr time slice from different sediment cores. doi:10.1594/PANGAEA.51969*Pflaumann, U et al. (2003): Sea surface temperatures of the last glacial maximum, GLAMAP. doi:10.1594/PANGAEA.55158,*In Supplement to: Pflaumann, Uwe; Sarnthein, Michael; Chapman, Mark R; de Abreu, Lucia; Funnell, Brain M; HŸls, Matthias; Kiefer, Thorsten; Ma…	NaN	NaN	NaN	S_site_A180_73_AR
37	AK26A_2601	57.7	23.59	-53	Lein, AY; Ivanov, MV (2009): (Table 4.2.7) Sulfur and carbon speciations in the zone of stabilization of diagenetic processes in marine Holocene sediments of the Baltic Sea. doi:10.1594/PANGAEA.771053,*In Supplement to: Lein, Alla Yu; Ivanov, Mikhail V (2009): Biogeokhimicheskii Tsikl Metana v Okeane (Biogeochemical Cycle of Methane in the Ocean). Nauka Publ. (Moscow); Lisitzin, A.P. (Ed.), 576 p…	no	Kuptsov, VM et al. (1982): (Table 2) Radiocarbon datings of bottom sediments from the Gulf of Riga, Baltic Sea. doi:10.1594/PANGAEA.755602,*Supplement to: Kuptsov, Vladimir M; Lisitzin, Alexander P; Zel'dina, Bella B (1982): Sedimentation rates in the Gulf of Riga, from radiocarbon data. Oceanology, 22(4), 455-458	NaN	NaN	NaN	S_site_AK26A_2601_AR
38	AK26A_2611	57.76	20.63	-134	Lein, AY; Ivanov, MV (2009): (Table 4.2.7) Sulfur and carbon speciations in the zone of stabilization of diagenetic processes in marine Holocene sediments of the Baltic Sea. doi:10.1594/PANGAEA.771053,*In Supplement to: Lein, Alla Yu; Ivanov, Mikhail V (2009): Biogeokhimicheskii Tsikl Metana v Okeane (Biogeochemical Cycle of Methane in the Ocean). Nauka Publ. (Moscow); Lisitzin, A.P. (Ed.), 576 p…	no	Kuptsov, VM (1983): (Table 1d) Radiocarbon dating of bottom sediments from Station AK26A-2611. doi:10.1594/PANGAEA.756117,*In Supplement to: Kuptsov, Vladimir M (1983): Radiocarbon dating of bottom sediments in the Baltic Sea. Oceanology, 23(5), 622-625	NaN	NaN	NaN	S_site_AK26A_2611_AR
39	AMK21_2179	-9.75	151.73	-2678	Gurvich, Evgeny G (1998): Dry bulk density and major element contents in bottom sediments of Core AMK21-2179, Woodlark Basin. doi:10.1594/PANGAEA.771768	no	Gurvich, Evgeny G (1998): Age and accumulation rates of bottom sediments from Core AMK21-2179, Woodlark Basin. doi:10.1594/PANGAEA.771770	NaN	NaN	Gurvich, Evgeny G (1998): Age and accumulation rates of bottom sediments from Core AMK21-2179, Woodlark Basin. doi:10.1594/PANGAEA.771770	S_site_AMK21_2179_AR
40	AMK41_3839	36.25	-33.93	-3043	Bogdanov, YA et al. (2006): (Table 81) Chemical composition and age of bottom sediments near the Rainbow hydrothermal field. doi:10.1594/PANGAEA.746439,*In Supplement to: Bogdanov, Yury A; Lisitzin, Alexander P; Sagalevich, Anatoly M; Gurvich, Evgeny G (2006): Hydrothermal Ore Genesis of the Ocean Floor. Nauka Publ. (Moscow): in Russian, 527 pp	yes	Bogdanov, YA et al. (2006): (Table 81) Chemical composition and age of bottom sediments near the Rainbow hydrothermal field. doi:10.1594/PANGAEA.746439,*In Supplement to: Bogdanov, Yury A; Lisitzin, Alexander P; Sagalevich, Anatoly M; Gurvich, Evgeny G (2006): Hydrothermal Ore Genesis of the Ocean Floor. Nauka Publ. (Moscow): in Russian, 527 pp*Bogdanov, YA et al. (2002): (Table 12) Radiocarbon a…	NaN	NaN	NaN	S_site_AMK41_3839_AR
41	AMK41_3852	36.23	-33.92	-2719	Bogdanov, YA et al. (2006): (Table 81) Chemical composition and age of bottom sediments near the Rainbow hydrothermal field. doi:10.1594/PANGAEA.746439,*In Supplement to: Bogdanov, Yury A; Lisitzin, Alexander P; Sagalevich, Anatoly M; Gurvich, Evgeny G (2006): Hydrothermal Ore Genesis of the Ocean Floor. Nauka Publ. (Moscow): in Russian, 527 pp	no	Bogdanov, YA et al. (2006): (Table 81) Chemical composition and age of bottom sediments near the Rainbow hydrothermal field. doi:10.1594/PANGAEA.746439,*In Supplement to: Bogdanov, Yury A; Lisitzin, Alexander P; Sagalevich, Anatoly M; Gurvich, Evgeny G (2006): Hydrothermal Ore Genesis of the Ocean Floor. Nauka Publ. (Moscow): in Russian, 527 pp	NaN	NaN	NaN	S_site_AMK41_3852_AR
42	AMK7_690	12.07	44.85	-1241	Lein, AY; Ivanov, MV (2009): (Table 6.2.1) Redox potential and contents of calcium carbonate and organic carbon in bottom sediments of the Tajura rift, Gulf of Aden. doi:10.1594/PANGAEA.771265,*In Supplement to: Lein, Alla Yu; Ivanov, Mikhail V (2009): Biogeokhimicheskii Tsikl Metana v Okeane (Biogeochemical Cycle of Methane in the Ocean). Nauka Publ. (Moscow); Lisitzin, A.P. (Ed.), 576 pp.	no	Kuptsov, VM; Palkina, AM (1989): (Table 16-1) Radiocarbon datings of bottom sediments collected by gravity cores within the Tajura Rift. P.P. Shirshov Institute of Oceanology, Russian Academy of Sciences, Moscow, doi:10.1594/PANGAEA.784078,*In Supplement to: AMK7 Scientific Team (1989): Geochemistry and Geology of Basalts and Sediments from the Tajura Rift (Gulf of Aden). Nauka Publ. (Moscow): in…	NaN	NaN	NaN	S_site_AMK7_690_AR
43	AMK7_696	12.11	44.91	-946	Lein, AY; Ivanov, MV (2009): (Table 6.2.1) Redox potential and contents of calcium carbonate and organic carbon in bottom sediments of the Tajura rift, Gulf of Aden. doi:10.1594/PANGAEA.771265,*In Supplement to: Lein, Alla Yu; Ivanov, Mikhail V (2009): Biogeokhimicheskii Tsikl Metana v Okeane (Biogeochemical Cycle of Methane in the Ocean). Nauka Publ. (Moscow); Lisitzin, A.P. (Ed.), 576 pp.	no	Kuptsov, VM; Palkina, AM (1989): (Table 16-1) Radiocarbon datings of bottom sediments collected by gravity cores within the Tajura Rift. P.P. Shirshov Institute of Oceanology, Russian Academy of Sciences, Moscow, doi:10.1594/PANGAEA.784078,*In Supplement to: AMK7 Scientific Team (1989): Geochemistry and Geology of Basalts and Sediments from the Tajura Rift (Gulf of Aden). Nauka Publ. (Moscow): in…	NaN	NaN	NaN	S_site_AMK7_696_AR
44	AMK7_714	12.09	44.85	-1381	Lein, AY et al. (1989): (Table 41-2) Redox potential, water content, and calcium carbonate and organic carbon contents in bottom sediments collected by cores within the Tajura Rift. doi:10.1594/PANGAEA.784189,*In Supplement to: AMK7 Scientific Team (1989): Geochemistry and Geology of Basalts and Sediments from the Tajura Rift (Gulf of Aden). Nauka Publ. (Moscow): in Russian, Ed. Lev V. Tauson	no	Kuptsov, VM; Palkina, AM (1989): (Table 16-1) Radiocarbon datings of bottom sediments collected by gravity cores within the Tajura Rift. P.P. Shirshov Institute of Oceanology, Russian Academy of Sciences, Moscow, doi:10.1594/PANGAEA.784078,*In Supplement to: AMK7 Scientific Team (1989): Geochemistry and Geology of Basalts and Sediments from the Tajura Rift (Gulf of Aden). Nauka Publ. (Moscow): in…	NaN	NaN	NaN	S_site_AMK7_714_AR
45	AMK7_717	12.06	44.85	-1263	Lein, AY et al. (1989): (Table 42) Dissolved organic carbon in interstitial waters from bottom sediments of the Tajura Rift valley. doi:10.1594/PANGAEA.784182,*In Supplement to: AMK7 Scientific Team (1989): Geochemistry and Geology of Basalts and Sediments from the Tajura Rift (Gulf of Aden). Nauka Publ. (Moscow): in Russian, Ed. Lev V. Tauson	no	Kuptsov, VM; Palkina, AM (1989): (Table 14-1) Radiocarbon datings of bottom sediments collected by grabs within the Tajura Rift. P.P. Shirshov Institute of Oceanology, Russian Academy of Sciences, Moscow, doi:10.1594/PANGAEA.784076,*In Supplement to: AMK7 Scientific Team (1989): Geochemistry and Geology of Basalts and Sediments from the Tajura Rift (Gulf of Aden). Nauka Publ. (Moscow): in Russian…	NaN	NaN	NaN	S_site_AMK7_717_AR
46	AMK7_759	12.02	44.99	-1293	Lein, AY; Ivanov, MV (2009): (Table 6.2.1) Redox potential and contents of calcium carbonate and organic carbon in bottom sediments of the Tajura rift, Gulf of Aden. doi:10.1594/PANGAEA.771265,*In Supplement to: Lein, Alla Yu; Ivanov, Mikhail V (2009): Biogeokhimicheskii Tsikl Metana v Okeane (Biogeochemical Cycle of Methane in the Ocean). Nauka Publ. (Moscow); Lisitzin, A.P. (Ed.), 576 pp.	no	Kuptsov, VM; Palkina, AM (1989): (Table 16-1) Radiocarbon datings of bottom sediments collected by gravity cores within the Tajura Rift. P.P. Shirshov Institute of Oceanology, Russian Academy of Sciences, Moscow, doi:10.1594/PANGAEA.784078,*In Supplement to: AMK7 Scientific Team (1989): Geochemistry and Geology of Basalts and Sediments from the Tajura Rift (Gulf of Aden). Nauka Publ. (Moscow): in…	NaN	NaN	NaN	S_site_AMK7_759_AR
47	AMK7_761	12.04	44.98	-1016	Lein, AY; Ivanov, MV (2009): (Table 6.2.1) Redox potential and contents of calcium carbonate and organic carbon in bottom sediments of the Tajura rift, Gulf of Aden. doi:10.1594/PANGAEA.771265,*In Supplement to: Lein, Alla Yu; Ivanov, Mikhail V (2009): Biogeokhimicheskii Tsikl Metana v Okeane (Biogeochemical Cycle of Methane in the Ocean). Nauka Publ. (Moscow); Lisitzin, A.P. (Ed.), 576 pp.	no	Kuptsov, VM; Palkina, AM (1989): (Table 14-1) Radiocarbon datings of bottom sediments collected by grabs within the Tajura Rift. P.P. Shirshov Institute of Oceanology, Russian Academy of Sciences, Moscow, doi:10.1594/PANGAEA.784076,*In Supplement to: AMK7 Scientific Team (1989): Geochemistry and Geology of Basalts and Sediments from the Tajura Rift (Gulf of Aden). Nauka Publ. (Moscow): in Russian…	NaN	NaN	NaN	S_site_AMK7_761_AR
48	AMK7_780	12.05	44.67	-1156	Lein, AY et al. (1989): (Table 41-1) Redox potential, water content, and calcium carbonate and organic carbon contents in bottom sediments collected by grabs within the Tajura Rift. doi:10.1594/PANGAEA.784188,*In Supplement to: AMK7 Scientific Team (1989): Geochemistry and Geology of Basalts and Sediments from the Tajura Rift (Gulf of Aden). Nauka Publ. (Moscow): in Russian, Ed. Lev V. Tauson	no	Kuptsov, VM; Palkina, AM (1989): (Table 14-1) Radiocarbon datings of bottom sediments collected by grabs within the Tajura Rift. P.P. Shirshov Institute of Oceanology, Russian Academy of Sciences, Moscow, doi:10.1594/PANGAEA.784076,*In Supplement to: AMK7 Scientific Team (1989): Geochemistry and Geology of Basalts and Sediments from the Tajura Rift (Gulf of Aden). Nauka Publ. (Moscow): in Russian…	NaN	NaN	NaN	S_site_AMK7_780_AR
49	AMK7_781	12.05	44.67	-1156	Lein, AY et al. (1989): (Table 41-2) Redox potential, water content, and calcium carbonate and organic carbon contents in bottom sediments collected by cores within the Tajura Rift. doi:10.1594/PANGAEA.784189,*In Supplement to: AMK7 Scientific Team (1989): Geochemistry and Geology of Basalts and Sediments from the Tajura Rift (Gulf of Aden). Nauka Publ. (Moscow): in Russian, Ed. Lev V. Tauson	no	Kuptsov, VM; Palkina, AM (1989): (Table 16-1) Radiocarbon datings of bottom sediments collected by gravity cores within the Tajura Rift. P.P. Shirshov Institute of Oceanology, Russian Academy of Sciences, Moscow, doi:10.1594/PANGAEA.784078,*In Supplement to: AMK7 Scientific Team (1989): Geochemistry and Geology of Basalts and Sediments from the Tajura Rift (Gulf of Aden). Nauka Publ. (Moscow): in…	NaN	NaN	NaN	S_site_AMK7_781_AR
50	AMK7_814	12.01	44.7	-1235	Lein, AY et al. (1989): (Table 41-1) Redox potential, water content, and calcium carbonate and organic carbon contents in bottom sediments collected by grabs within the Tajura Rift. doi:10.1594/PANGAEA.784188,*In Supplement to: AMK7 Scientific Team (1989): Geochemistry and Geology of Basalts and Sediments from the Tajura Rift (Gulf of Aden). Nauka Publ. (Moscow): in Russian, Ed. Lev V. Tauson	no	Kuptsov, VM; Palkina, AM (1989): (Table 14-1) Radiocarbon datings of bottom sediments collected by grabs within the Tajura Rift. P.P. Shirshov Institute of Oceanology, Russian Academy of Sciences, Moscow, doi:10.1594/PANGAEA.784076,*In Supplement to: AMK7 Scientific Team (1989): Geochemistry and Geology of Basalts and Sediments from the Tajura Rift (Gulf of Aden). Nauka Publ. (Moscow): in Russian…	NaN	NaN	NaN	S_site_AMK7_814_AR
51	AMK7_842	12	45.06	-1165	Lein, AY et al. (1989): (Table 41-2) Redox potential, water content, and calcium carbonate and organic carbon contents in bottom sediments collected by cores within the Tajura Rift. doi:10.1594/PANGAEA.784189,*In Supplement to: AMK7 Scientific Team (1989): Geochemistry and Geology of Basalts and Sediments from the Tajura Rift (Gulf of Aden). Nauka Publ. (Moscow): in Russian, Ed. Lev V. Tauson	no	Kuptsov, VM; Palkina, AM (1989): (Table 16-1) Radiocarbon datings of bottom sediments collected by gravity cores within the Tajura Rift. P.P. Shirshov Institute of Oceanology, Russian Academy of Sciences, Moscow, doi:10.1594/PANGAEA.784078,*In Supplement to: AMK7 Scientific Team (1989): Geochemistry and Geology of Basalts and Sediments from the Tajura Rift (Gulf of Aden). Nauka Publ. (Moscow): in…	NaN	NaN	NaN	S_site_AMK7_842_AR
52	AMK7_843	12.01	45.05	-1320	Lein, AY et al. (1989): (Table 43) Carbon of hydrocarbons and propeits in interstitial waters and bottom sediments from the Tajura Rift valley. doi:10.1594/PANGAEA.784183,*In Supplement to: AMK7 Scientific Team (1989): Geochemistry and Geology of Basalts and Sediments from the Tajura Rift (Gulf of Aden). Nauka Publ. (Moscow): in Russian, Ed. Lev V. Tauson	no	Kuptsov, VM; Palkina, AM (1989): (Table 14-1) Radiocarbon datings of bottom sediments collected by grabs within the Tajura Rift. P.P. Shirshov Institute of Oceanology, Russian Academy of Sciences, Moscow, doi:10.1594/PANGAEA.784076,*In Supplement to: AMK7 Scientific Team (1989): Geochemistry and Geology of Basalts and Sediments from the Tajura Rift (Gulf of Aden). Nauka Publ. (Moscow): in Russian…	NaN	NaN	NaN	S_site_AMK7_843_AR
53	ANTA91_8	-70.78	172.83	-2383	Ceccaroni, L et al. (1998): (Table 1) Geochemistry of sediment core ANTA91-8. doi:10.1594/PANGAEA.57989,*In Supplement to: Ceccaroni, L; Frank, Martin; Frignani, M; Langone, Leonardo; Ravaioli, Mariangela; Mangini, Augusto (1998): Late Quaternary fluctuations of biogenic component fluxes on the continental slope of the Ross Sea, Antarctica. Journal of Marine Systems, 17(1-4), 515-525, doi:10.1016…	no	Ceccaroni, L et al. (1998): (Table 1) Geochemistry of sediment core ANTA91-8. doi:10.1594/PANGAEA.57989,*In Supplement to: Ceccaroni, L; Frank, Martin; Frignani, M; Langone, Leonardo; Ravaioli, Mariangela; Mangini, Augusto (1998): Late Quaternary fluctuations of biogenic component fluxes on the continental slope of the Ross Sea, Antarctica. Journal of Marine Systems, 17(1-4), 515-525, doi:10.1016…	NaN	Ceccaroni, L et al. (1998): (Table 1) Geochemistry of sediment core ANTA91-8. doi:10.1594/PANGAEA.57989,*In Supplement to: Ceccaroni, L; Frank, Martin; Frignani, M; Langone, Leonardo; Ravaioli, Mariangela; Mangini, Augusto (1998): Late Quaternary fluctuations of biogenic component fluxes on the continental slope of the Ross Sea, Antarctica. Journal of Marine Systems, 17(1-4), 515-525, doi:10.1016…	NaN	S_site_ANTA91_8_AR
54	ASV11_880	79.93	47.15	-386	Lochte, Karin; Romankevich, Evgeny A (1998): Compilation of geochemical data of the Atlantic surface sediments from various sources. doi:10.1594/PANGAEA.53229	no	Slubowska-Woldengen, M et al. (2008): (Table 2) Radiocarbon datings and calibrated ages of cores obtained from the Nordic and Barents Seas. doi:10.1594/PANGAEA.786602,*In Supplement to: Slubowska-Woldengen, Marta; Ko, Nal‰n; Rasmussen, Tine L; Klitgaard-Kristensen, Dorthe; Hald, Morten; Jennings, Anne E (2008): Time-slice reconstructions of ocean circulation changes on the continental shelf in t…	NaN	NaN	NaN	S_site_ASV11_880_AR
55	Alkor_159_225510	58.04	9.62	-285	BrŸckner, Sylvia; Mackensen, Andreas (2008): (Figure 5) Total organic carbon sedimentation and Carbon/Nitrogene concentrations of sediment core Alkor_159_225510 from the Skagerrak, North Sea. doi:10.1594/PANGAEA.676730	no	BrŸckner, S; Mackensen, A (2008): (Table 1) Age determination of sediment core Alkor_159_225510. doi:10.1594/PANGAEA.676716,*In Supplement to: BrŸckner, Sylvia; Mackensen, Andreas (2008): Organic matter rain rates, oxygen availability, and vital effects from benthic foraminiferal d13C in the historic Skagerrak, North Sea. Marine Micropaleontology, 66(3-4), 192-207, doi:10.1016/j.marmicro.2007.09.…	NaN	NaN	NaN	S_site_Alkor_159_225510_AR
56	BOFS10K	54.67	-20.65	-2761	Lowry, Roy K; BODC (2004): Carbon and nitrogen of sediment core BOFS10K. doi:10.1594/PANGAEA.194827	yes	Lowry, Roy K; BODC (2004): Dated ages and sedimentation rates of sediment core BOFS10K. doi:10.1594/PANGAEA.199844*Lowry, Roy K; BODC (2004): Dated ages and sedimentation rates of sediment core BOFS10K. doi:10.1594/PANGAEA.199844	NaN	Lowry, Roy K; BODC (2004): Dated ages and sedimentation rates of sediment core BOFS10K. doi:10.1594/PANGAEA.199844	NaN	S_site_BOFS10K_AR
57	BOFS11K	55.19	-20.35	-2004	Lowry, Roy K; BODC (2004): Carbon and nitrogen of sediment core BOFS11K. doi:10.1594/PANGAEA.194828	no	Lowry, Roy K; BODC (2004): Dated ages and sedimentation rates of sediment core BOFS11K. doi:10.1594/PANGAEA.199845	NaN	Lowry, Roy K; BODC (2004): Dated ages and sedimentation rates of sediment core BOFS11K. doi:10.1594/PANGAEA.199845	NaN	S_site_BOFS11K_AR
58	BOFS14K	58.63	-19.43	-1756	Lowry, Roy K; BODC (2004): Carbon and nitrogen of sediment core BOFS14K. doi:10.1594/PANGAEA.194829	yes	Schulz, Hartmut (1995): Planktic foraminiferal assemblage for the 10kyr time slice from different sediment cores. doi:10.1594/PANGAEA.51969*Vogelsang, E et al. (2001): Age control of sediment core BOFS14K. doi:10.1594/PANGAEA.59637,*In Supplement to: Vogelsang, Elke; Sarnthein, Michael; Pflaumann, Uwe (2001): d18O Stratigraphy, chronology, and sea surface temperatures of Atlantic sediment records…	Lowry, Roy K; BODC (2004): Dated ages and sedimentation rates of sediment core BOFS14K. doi:10.1594/PANGAEA.199846	NaN	NaN	S_site_BOFS14K_AR
59	BOFS17K	58	-16.5	-1150	Lowry, Roy K; BODC (2004): Carbon and nitrogen of sediment core BOFS17K. doi:10.1594/PANGAEA.194830	no	Lowry, Roy K; BODC (2004): Dated ages and sedimentation rates of sediment core BOFS17K. doi:10.1594/PANGAEA.199847	NaN	Lowry, Roy K; BODC (2004): Dated ages and sedimentation rates of sediment core BOFS17K. doi:10.1594/PANGAEA.199847	NaN	S_site_BOFS17K_AR
60	BOFS5K	50.69	-21.86	-3547	Lowry, Roy K; BODC (2004): Carbon and nitrogen of sediment core BOFS5K. doi:10.1594/PANGAEA.194831	no	Lowry, Roy K; BODC (2004): Dated ages and sedimentation rates of sediment core BOFS5K. doi:10.1594/PANGAEA.199848	NaN	Lowry, Roy K; BODC (2004): Dated ages and sedimentation rates of sediment core BOFS5K. doi:10.1594/PANGAEA.199848	NaN	S_site_BOFS5K_AR
61	BOFS7K	51.75	-22.54	-2429	Lowry, Roy K; BODC (2004): Carbon and nitrogen of sediment core BOFS7K. doi:10.1594/PANGAEA.194833	no	Lowry, Roy K; BODC (2004): Dated ages and sedimentation rates of sediment core BOFS7K. doi:10.1594/PANGAEA.199850	NaN	Lowry, Roy K; BODC (2004): Dated ages and sedimentation rates of sediment core BOFS7K. doi:10.1594/PANGAEA.199850	NaN	S_site_BOFS7K_AR
62	BOFS8K	52.5	-22.06	-4045	Lowry, Roy K; BODC (2004): Carbon and nitrogen of sediment core BOFS8K. doi:10.1594/PANGAEA.194834	yes	Schulz, Hartmut (1995): Planktic foraminiferal assemblage for the 10kyr time slice from different sediment cores. doi:10.1594/PANGAEA.51969*Pflaumann, U et al. (2003): Sea surface temperatures of the last glacial maximum, GLAMAP. doi:10.1594/PANGAEA.55158,*In Supplement to: Pflaumann, Uwe; Sarnthein, Michael; Chapman, Mark R; de Abreu, Lucia; Funnell, Brain M; HŸls, Matthias; Kiefer, Thorsten; Ma…	NaN	Lowry, Roy K; BODC (2004): Dated ages and sedimentation rates of sediment core BOFS8K. doi:10.1594/PANGAEA.199851	NaN	S_site_BOFS8K_AR
63	BP00_07_07	74.66	81.14	-38	Stein, Ruediger; Fahl, Kirsten (2004): Total organic carbon of sediment core BP00-07/07. doi:10.1594/PANGAEA.136974	no	Stein, R et al. (2013): Table 2: AMS14C-datings performed on marine bivalves from 11 sediment cores. doi:10.1594/PANGAEA.804873,*In Supplement to: Stein, Ruediger; Fahl, Kirsten; Dittmers, Klaus Hauke; Niessen, Frank; Stepanets, Oleg V (2003): Holocene siliciclastic and organic carbon fluxes in the Ob and Yenisei estuaries and the adjacent inner Kara Sea: Quantification, variability, and paleoenv…	NaN	NaN	NaN	S_site_BP00_07_07_AR
64	BP00_26_04	75.71	77.96	-68	Stein, Ruediger; Fahl, Kirsten (2004): Total organic carbon of sediment core BP00-26/04. doi:10.1594/PANGAEA.136975	no	Stein, R et al. (2013): Table 2: AMS14C-datings performed on marine bivalves from 11 sediment cores. doi:10.1594/PANGAEA.804873,*In Supplement to: Stein, Ruediger; Fahl, Kirsten; Dittmers, Klaus Hauke; Niessen, Frank; Stepanets, Oleg V (2003): Holocene siliciclastic and organic carbon fluxes in the Ob and Yenisei estuaries and the adjacent inner Kara Sea: Quantification, variability, and paleoenv…	NaN	NaN	NaN	S_site_BP00_26_04_AR
65	BP00_29_04	76.94	85.76	-68	Stein, Ruediger; Fahl, Kirsten (2004): Total organic carbon of sediment core BP00-29/04. doi:10.1594/PANGAEA.136950	no	Stein, R et al. (2013): Table 2: AMS14C-datings performed on marine bivalves from 11 sediment cores. doi:10.1594/PANGAEA.804873,*In Supplement to: Stein, Ruediger; Fahl, Kirsten; Dittmers, Klaus Hauke; Niessen, Frank; Stepanets, Oleg V (2003): Holocene siliciclastic and organic carbon fluxes in the Ob and Yenisei estuaries and the adjacent inner Kara Sea: Quantification, variability, and paleoenv…	NaN	NaN	NaN	S_site_BP00_29_04_AR
66	BP00_36_04	76.96	81.96	-66	Stein, Ruediger; Fahl, Kirsten (2004): Total organic carbon of sediment core BP00-36/04. doi:10.1594/PANGAEA.136976	no	Stein, R et al. (2013): Table 2: AMS14C-datings performed on marine bivalves from 11 sediment cores. doi:10.1594/PANGAEA.804873,*In Supplement to: Stein, Ruediger; Fahl, Kirsten; Dittmers, Klaus Hauke; Niessen, Frank; Stepanets, Oleg V (2003): Holocene siliciclastic and organic carbon fluxes in the Ob and Yenisei estuaries and the adjacent inner Kara Sea: Quantification, variability, and paleoenv…	NaN	NaN	NaN	S_site_BP00_36_04_AR
67	BP00_38_02	73.2	73.24	-20	Stein, Ruediger; Fahl, Kirsten (2004): Total organic carbon of sediment core BP00-38/02. doi:10.1594/PANGAEA.136977	no	Stein, R et al. (2013): Table 2: AMS14C-datings performed on marine bivalves from 11 sediment cores. doi:10.1594/PANGAEA.804873,*In Supplement to: Stein, Ruediger; Fahl, Kirsten; Dittmers, Klaus Hauke; Niessen, Frank; Stepanets, Oleg V (2003): Holocene siliciclastic and organic carbon fluxes in the Ob and Yenisei estuaries and the adjacent inner Kara Sea: Quantification, variability, and paleoenv…	NaN	NaN	NaN	S_site_BP00_38_02_AR
68	BP01_42_02	75.44	86.06	-49	Stein, Ruediger; Fahl, Kirsten (2004): Total organic carbon of sediment core BP01-42/02. doi:10.1594/PANGAEA.136979	no	Stein, R et al. (2013): Table 2: AMS14C-datings performed on marine bivalves from 11 sediment cores. doi:10.1594/PANGAEA.804873,*In Supplement to: Stein, Ruediger; Fahl, Kirsten; Dittmers, Klaus Hauke; Niessen, Frank; Stepanets, Oleg V (2003): Holocene siliciclastic and organic carbon fluxes in the Ob and Yenisei estuaries and the adjacent inner Kara Sea: Quantification, variability, and paleoenv…	NaN	NaN	NaN	S_site_BP01_42_02_AR
69	BP01_61b_07	76.2	76.08	-111	Stein, Ruediger; Fahl, Kirsten (2004): Total organic carbon of sediment core BP01-61b/07. doi:10.1594/PANGAEA.136990	no	Stein, R et al. (2013): Table 2: AMS14C-datings performed on marine bivalves from 11 sediment cores. doi:10.1594/PANGAEA.804873,*In Supplement to: Stein, Ruediger; Fahl, Kirsten; Dittmers, Klaus Hauke; Niessen, Frank; Stepanets, Oleg V (2003): Holocene siliciclastic and organic carbon fluxes in the Ob and Yenisei estuaries and the adjacent inner Kara Sea: Quantification, variability, and paleoenv…	NaN	NaN	NaN	S_site_BP01_61b_07_AR
70	BP99_04_07	73.41	79.67	-32.3	Fahl, K; Stein, R (2007): (Table 2) Organic geochemistry of sediment core BP99-04/07. doi:10.1594/PANGAEA.465018,*In Supplement to: Fahl, Kirsten; Stein, Ruediger (2007): Biomarker records, organic carbon accumulation, and river discharge in the Holocene southern Kara Sea (Arctic Ocean). Geo-Marine Letters, 27(1), 13-25, doi:10.1007/s00367-006-0049-8	no	Stein, R et al. (2013): Table 2: AMS14C-datings performed on marine bivalves from 11 sediment cores. doi:10.1594/PANGAEA.804873,*In Supplement to: Stein, Ruediger; Fahl, Kirsten; Dittmers, Klaus Hauke; Niessen, Frank; Stepanets, Oleg V (2003): Holocene siliciclastic and organic carbon fluxes in the Ob and Yenisei estuaries and the adjacent inner Kara Sea: Quantification, variability, and paleoenv…	NaN	NaN	NaN	S_site_BP99_04_07_AR
71	BS1445	42.2	30.3	-1915	Baturin, GN (1988): (Table 6) Uranium contents in New Euxinian to recent bottom sediments of the Black Sea. P.P. Shirshov Institute of Oceanology, Russian Academy of Sciences, Moscow, doi:10.1594/PANGAEA.777071,*In Supplement to: Baturin, Gleb N (1988): On contents and distribution of uranium in sediments of the Black Sea. Litologiya i Poleznyye Iskopaemyye (Lithology and Mineral Resources), 23(1…	no	Baturin, GN (1988): (Table 6) Uranium contents in New Euxinian to recent bottom sediments of the Black Sea. P.P. Shirshov Institute of Oceanology, Russian Academy of Sciences, Moscow, doi:10.1594/PANGAEA.777071,*In Supplement to: Baturin, Gleb N (1988): On contents and distribution of uranium in sediments of the Black Sea. Litologiya i Poleznyye Iskopaemyye (Lithology and Mineral Resources), 23(1…	NaN	NaN	NaN	S_site_BS1445_AR
72	BS1462	43.05	33.03	-2186	Baturin, GN (1988): (Table 6) Uranium contents in New Euxinian to recent bottom sediments of the Black Sea. P.P. Shirshov Institute of Oceanology, Russian Academy of Sciences, Moscow, doi:10.1594/PANGAEA.777071,*In Supplement to: Baturin, Gleb N (1988): On contents and distribution of uranium in sediments of the Black Sea. Litologiya i Poleznyye Iskopaemyye (Lithology and Mineral Resources), 23(1…	no	Baturin, GN (1988): (Table 6) Uranium contents in New Euxinian to recent bottom sediments of the Black Sea. P.P. Shirshov Institute of Oceanology, Russian Academy of Sciences, Moscow, doi:10.1594/PANGAEA.777071,*In Supplement to: Baturin, Gleb N (1988): On contents and distribution of uranium in sediments of the Black Sea. Litologiya i Poleznyye Iskopaemyye (Lithology and Mineral Resources), 23(1…	NaN	NaN	NaN	S_site_BS1462_AR
73	BS1474K	42.39	37.6	-2114	Baturin, GN (1988): (Table 6) Uranium contents in New Euxinian to recent bottom sediments of the Black Sea. P.P. Shirshov Institute of Oceanology, Russian Academy of Sciences, Moscow, doi:10.1594/PANGAEA.777071,*In Supplement to: Baturin, Gleb N (1988): On contents and distribution of uranium in sediments of the Black Sea. Litologiya i Poleznyye Iskopaemyye (Lithology and Mineral Resources), 23(1…	no	Baturin, GN (1988): (Table 6) Uranium contents in New Euxinian to recent bottom sediments of the Black Sea. P.P. Shirshov Institute of Oceanology, Russian Academy of Sciences, Moscow, doi:10.1594/PANGAEA.777071,*In Supplement to: Baturin, Gleb N (1988): On contents and distribution of uranium in sediments of the Black Sea. Litologiya i Poleznyye Iskopaemyye (Lithology and Mineral Resources), 23(1…	NaN	NaN	NaN	S_site_BS1474K_AR
74	D11957P	39.05	-12.58	-3585	Lebreiro, SM et al. (1997): (Table 4) Calcium carbonate and total organic carbon content of sediment core D11957P. doi:10.1594/PANGAEA.53370,*In Supplement to: Lebreiro, Susana Martin; Moreno, JC; Abrantes, Fatima F; Pflaumann, Uwe (1997): Productivity and paleoceanographic implications on the Tore Seamount (Iberian Margin) during the last 225 kyr: Foraminiferal evidence. Paleoceanography, 12(5),…	no	Lebreiro, SM et al. (1996): (Fig. 3) Age model of sediment core D11957P. doi:10.1594/PANGAEA.53372,*In Supplement to: Lebreiro, Susana Martin; Moreno, JC; McCave, I Nick; Weaver, Philip PE (1996): Evidence for Heinrich layers off Portugal (Tore Seamount: 39¡N, 12¡W). Marine Geology, 131(1-2), 47-56, doi:10.1016/0025-3227(95)00142-5	NaN	NaN	NaN	S_site_D11957P_AR
75	D13882	38.63	-9.45	-88	Alt-Epping, Ulrich (2009): Geochemical sediment properties of sediment core D13882 from the Tagus prodelta. doi:10.1594/PANGAEA.718856	no	Alt-Epping, Ulrich (2009): Age model of sediment core D13882 from the Tagus prodelta. doi:10.1594/PANGAEA.718854	NaN	NaN	NaN	S_site_D13882_AR
76	DM49_4397_2	75.99	72.97	-150	Gurvich, EG et al. (2003): Chemical composition of bottom sediments from the core DM49-4397-2. doi:10.1594/PANGAEA.122666,*In Supplement to: Gurvich, Evgeny G; Isaeva, Alexandra B; Dyomina, LV; Levitan, Mikhail A; Muravyov, KG (1995): Chemical composition of bottom sediments from the Kara Sea and estuaries of the Ob and Yenisey rivers. Oceanology, 34(5), 701-709	no	Kuptsov, VM; Lisitzin, AP (2003): (Table 1) Radiocarbon age of bottom sediments from the Obskaya Guba (Ob River estuary). doi:10.1594/PANGAEA.761917,*In Supplement to: Kuptsov, Vladimir M; Lisitzin, Alexander P (2003): Holocene sedimentation in the Ob Guba (Bay) and the adjacent shelf zone. Translated from Oceanology, 2003, 43(2), 254-261, Oceanology, 43(2), 240-246	NaN	NaN	NaN	S_site_DM49_4397_2_AR
77	DM49_4400_1	74.25	79.91	-29	Gurvich, EG et al. (2003): Chemical composition of bottom sediments from the core DM49-4400-1. doi:10.1594/PANGAEA.122670,*In Supplement to: Gurvich, Evgeny G; Isaeva, Alexandra B; Dyomina, LV; Levitan, Mikhail A; Muravyov, KG (1995): Chemical composition of bottom sediments from the Kara Sea and estuaries of the Ob and Yenisey rivers. Oceanology, 34(5), 701-709	no	Lisitzin, AP; Kuptsov, VM (2003): Radiocarbon age of bottom sediments from the Yenisei Gulf and the Kara Sea. doi:10.1594/PANGAEA.762259,*Supplement to: Lisitzin, Alexander P; Kuptsov, Vladimir M (2003): Recent and ancient sedimentary matter and carbon fluxes in the Yenisei marginal filter and in the Kara Sea. Translated from Okeanologiya, 2003, 43(4), 593-604, Oceanology, 43(4), 561-571	NaN	NaN	NaN	S_site_DM49_4400_1_AR
78	DM49_4403_1	73	79.93	-26	Gurvich, EG et al. (2003): Chemical composition of bottom sediments from the core DM49-4403-1. doi:10.1594/PANGAEA.122674,*In Supplement to: Gurvich, Evgeny G; Isaeva, Alexandra B; Dyomina, LV; Levitan, Mikhail A; Muravyov, KG (1995): Chemical composition of bottom sediments from the Kara Sea and estuaries of the Ob and Yenisey rivers. Oceanology, 34(5), 701-709	no	Lisitzin, AP; Kuptsov, VM (2003): Radiocarbon age of bottom sediments from the Yenisei Gulf and the Kara Sea. doi:10.1594/PANGAEA.762259,*Supplement to: Lisitzin, Alexander P; Kuptsov, Vladimir M (2003): Recent and ancient sedimentary matter and carbon fluxes in the Yenisei marginal filter and in the Kara Sea. Translated from Okeanologiya, 2003, 43(4), 593-604, Oceanology, 43(4), 561-571	NaN	NaN	NaN	S_site_DM49_4403_1_AR
79	DM49_4410_1	71.61	83.32	-21	Gurvich, EG et al. (2003): Chemical composition of bottom sediments from the core DM49-4410-1. doi:10.1594/PANGAEA.122681,*In Supplement to: Gurvich, Evgeny G; Isaeva, Alexandra B; Dyomina, LV; Levitan, Mikhail A; Muravyov, KG (1995): Chemical composition of bottom sediments from the Kara Sea and estuaries of the Ob and Yenisey rivers. Oceanology, 34(5), 701-709	no	Lisitzin, AP; Kuptsov, VM (2003): Radiocarbon age of bottom sediments from the Yenisei Gulf and the Kara Sea. doi:10.1594/PANGAEA.762259,*Supplement to: Lisitzin, Alexander P; Kuptsov, Vladimir M (2003): Recent and ancient sedimentary matter and carbon fluxes in the Yenisei marginal filter and in the Kara Sea. Translated from Okeanologiya, 2003, 43(4), 593-604, Oceanology, 43(4), 561-571	NaN	NaN	NaN	S_site_DM49_4410_1_AR
80	DM49_4415_1	72.78	73.44	-25	Gurvich, EG et al. (2003): Chemical composition of bottom sediments from the core DM49-4415-1. doi:10.1594/PANGAEA.122688,*In Supplement to: Gurvich, Evgeny G; Isaeva, Alexandra B; Dyomina, LV; Levitan, Mikhail A; Muravyov, KG (1995): Chemical composition of bottom sediments from the Kara Sea and estuaries of the Ob and Yenisey rivers. Oceanology, 34(5), 701-709	no	Kuptsov, VM; Lisitzin, AP (2003): (Table 1) Radiocarbon age of bottom sediments from the Obskaya Guba (Ob River estuary). doi:10.1594/PANGAEA.761917,*In Supplement to: Kuptsov, Vladimir M; Lisitzin, Alexander P (2003): Holocene sedimentation in the Ob Guba (Bay) and the adjacent shelf zone. Translated from Oceanology, 2003, 43(2), 254-261, Oceanology, 43(2), 240-246	NaN	NaN	NaN	S_site_DM49_4415_1_AR
81	DM49_4416_1	71.74	73.09	-18	Gurvich, EG et al. (2003): Chemical composition of bottom sediments from the core DM49-4416-1. doi:10.1594/PANGAEA.122690,*In Supplement to: Gurvich, Evgeny G; Isaeva, Alexandra B; Dyomina, LV; Levitan, Mikhail A; Muravyov, KG (1995): Chemical composition of bottom sediments from the Kara Sea and estuaries of the Ob and Yenisey rivers. Oceanology, 34(5), 701-709	no	Kuptsov, VM; Lisitzin, AP (2003): (Table 1) Radiocarbon age of bottom sediments from the Obskaya Guba (Ob River estuary). doi:10.1594/PANGAEA.761917,*In Supplement to: Kuptsov, Vladimir M; Lisitzin, Alexander P (2003): Holocene sedimentation in the Ob Guba (Bay) and the adjacent shelf zone. Translated from Oceanology, 2003, 43(2), 254-261, Oceanology, 43(2), 240-246	NaN	NaN	NaN	S_site_DM49_4416_1_AR
82	DM49_4417_1	70.92	73.49	-23	Gurvich, EG et al. (2003): Chemical composition of bottom sediments from the core DM49-4417-1. doi:10.1594/PANGAEA.122692,*In Supplement to: Gurvich, Evgeny G; Isaeva, Alexandra B; Dyomina, LV; Levitan, Mikhail A; Muravyov, KG (1995): Chemical composition of bottom sediments from the Kara Sea and estuaries of the Ob and Yenisey rivers. Oceanology, 34(5), 701-709	no	Kuptsov, VM; Lisitzin, AP (2003): (Table 1) Radiocarbon age of bottom sediments from the Obskaya Guba (Ob River estuary). doi:10.1594/PANGAEA.761917,*In Supplement to: Kuptsov, Vladimir M; Lisitzin, Alexander P (2003): Holocene sedimentation in the Ob Guba (Bay) and the adjacent shelf zone. Translated from Oceanology, 2003, 43(2), 254-261, Oceanology, 43(2), 240-246	NaN	NaN	NaN	S_site_DM49_4417_1_AR
83	DM9_612	17.95	177.64	-4470	Lisitzina, NA et al. (1979): (Supplement) Chemical composition of bottom sediments at the Transpacific profile. doi:10.1594/PANGAEA.738572,*In Supplement to: Lisitzina, Nadezhda A; Butuzova, Galina Yu; Volkov, Igor I; et al (1979): Lithology and Geochemistry of Pacific Sediments (Transpacific Profile). Geological Institute of the Russian Academy of Sciences, Transactions, vol. 334. Moscow, Nauka …	no	Krylov, AY et al. (1984): (Table 3) Age marks in bottom sediments of the Transpacific profile. doi:10.1594/PANGAEA.777540,*In Supplement to: Krylov, AYa; Lisitzina, Nadezhda A; Mazina, TI; Silin, YuI; Tsovbun, YaM (1984): Age marks of muds from the North Pacific. Litologiya i Poleznyye Iskopaemyye (Lithology and Mineral Resources), 19(2), 23-37	NaN	NaN	NaN	S_site_DM9_612_AR
84	DM9_613	19.09	-175.88	-4960	Lisitzina, NA et al. (1979): (Supplement) Chemical composition of bottom sediments at the Transpacific profile. doi:10.1594/PANGAEA.738572,*In Supplement to: Lisitzina, Nadezhda A; Butuzova, Galina Yu; Volkov, Igor I; et al (1979): Lithology and Geochemistry of Pacific Sediments (Transpacific Profile). Geological Institute of the Russian Academy of Sciences, Transactions, vol. 334. Moscow, Nauka …	no	Krylov, AY et al. (1984): (Table 3) Age marks in bottom sediments of the Transpacific profile. doi:10.1594/PANGAEA.777540,*In Supplement to: Krylov, AYa; Lisitzina, Nadezhda A; Mazina, TI; Silin, YuI; Tsovbun, YaM (1984): Age marks of muds from the North Pacific. Litologiya i Poleznyye Iskopaemyye (Lithology and Mineral Resources), 19(2), 23-37	NaN	NaN	NaN	S_site_DM9_613_AR
85	DM9_643	18.55	-146.98	-5350	Lisitzina, NA et al. (1979): (Supplement) Chemical composition of bottom sediments at the Transpacific profile. doi:10.1594/PANGAEA.738572,*In Supplement to: Lisitzina, Nadezhda A; Butuzova, Galina Yu; Volkov, Igor I; et al (1979): Lithology and Geochemistry of Pacific Sediments (Transpacific Profile). Geological Institute of the Russian Academy of Sciences, Transactions, vol. 334. Moscow, Nauka …	no	Krylov, AY et al. (1984): (Table 3) Age marks in bottom sediments of the Transpacific profile. doi:10.1594/PANGAEA.777540,*In Supplement to: Krylov, AYa; Lisitzina, Nadezhda A; Mazina, TI; Silin, YuI; Tsovbun, YaM (1984): Age marks of muds from the North Pacific. Litologiya i Poleznyye Iskopaemyye (Lithology and Mineral Resources), 19(2), 23-37	NaN	NaN	NaN	S_site_DM9_643_AR
86	DM9_645	18.18	-141.15	-5480	Lisitzina, NA et al. (1979): (Supplement) Chemical composition of bottom sediments at the Transpacific profile. doi:10.1594/PANGAEA.738572,*In Supplement to: Lisitzina, Nadezhda A; Butuzova, Galina Yu; Volkov, Igor I; et al (1979): Lithology and Geochemistry of Pacific Sediments (Transpacific Profile). Geological Institute of the Russian Academy of Sciences, Transactions, vol. 334. Moscow, Nauka …	no	Krylov, AY et al. (1984): (Table 3) Age marks in bottom sediments of the Transpacific profile. doi:10.1594/PANGAEA.777540,*In Supplement to: Krylov, AYa; Lisitzina, Nadezhda A; Mazina, TI; Silin, YuI; Tsovbun, YaM (1984): Age marks of muds from the North Pacific. Litologiya i Poleznyye Iskopaemyye (Lithology and Mineral Resources), 19(2), 23-37	NaN	NaN	NaN	S_site_DM9_645_AR
87	DM9_666	24.9	-108.7	-120	Rozanov, AG et al. (1976): (Table 1) Redox conditions and contents of chemical components in bottom sediments from the Eastern Pacific and Gulf of California. doi:10.1594/PANGAEA.744500,*In Supplement to: Rozanov, Alexander G; Volkov, Igor I; Sokolov, Vassily S; Pushkina, Zinaida V; Pilipchuk, Mikhail F (1976): Redox processes in bottom sediments of the Gulf of California and adjacent part of the…	no	Lein, AY et al. (1979): (Table 4) Radiocarbon age of carbonate nodules from the Gulf of California at Station DM9-666. P.P. Shirshov Institute of Oceanology, RAS, Atlantic Branch, Kaliningrad, doi:10.1594/PANGAEA.776036,*In Supplement to: Lein, Alla Yu; Logvinenko, Nikolay V; Sulerzhitsky, Leopold D; Volkov, Igor I (1979): On the carbon source and age of diagenetic carbonate concretions from the …	NaN	NaN	NaN	S_site_DM9_666_AR
88	DM9_669	23.23	-107.12	-1000	Lisitzina, NA et al. (1979): (Supplement) Chemical composition of bottom sediments at the Transpacific profile. doi:10.1594/PANGAEA.738572,*In Supplement to: Lisitzina, Nadezhda A; Butuzova, Galina Yu; Volkov, Igor I; et al (1979): Lithology and Geochemistry of Pacific Sediments (Transpacific Profile). Geological Institute of the Russian Academy of Sciences, Transactions, vol. 334. Moscow, Nauka …	no	Krylov, AY et al. (1984): (Table 3) Age marks in bottom sediments of the Transpacific profile. doi:10.1594/PANGAEA.777540,*In Supplement to: Krylov, AYa; Lisitzina, Nadezhda A; Mazina, TI; Silin, YuI; Tsovbun, YaM (1984): Age marks of muds from the North Pacific. Litologiya i Poleznyye Iskopaemyye (Lithology and Mineral Resources), 19(2), 23-37	NaN	NaN	NaN	S_site_DM9_669_AR
89	DM9_675	19.04	-116.37	-3910	Lisitzina, NA et al. (1979): (Supplement) Chemical composition of bottom sediments at the Transpacific profile. doi:10.1594/PANGAEA.738572,*In Supplement to: Lisitzina, Nadezhda A; Butuzova, Galina Yu; Volkov, Igor I; et al (1979): Lithology and Geochemistry of Pacific Sediments (Transpacific Profile). Geological Institute of the Russian Academy of Sciences, Transactions, vol. 334. Moscow, Nauka …	no	Krylov, AY et al. (1984): (Table 3) Age marks in bottom sediments of the Transpacific profile. doi:10.1594/PANGAEA.777540,*In Supplement to: Krylov, AYa; Lisitzina, Nadezhda A; Mazina, TI; Silin, YuI; Tsovbun, YaM (1984): Age marks of muds from the North Pacific. Litologiya i Poleznyye Iskopaemyye (Lithology and Mineral Resources), 19(2), 23-37	NaN	NaN	NaN	S_site_DM9_675_AR
90	DR_13	53.16	177.32	-3930	Nakatsuka, T et al. (1995): (Table A2) Organic carbon and nitrogen contents of cores St-11, DR-16 and DR-13 from the Bering Sea. doi:10.1594/PANGAEA.763160,*In Supplement to: Nakatsuka, Takeshi; Watanabe, Kazuki; Handa, Nobuhiko; Matsumoto, Eiji; Wada, Eitaro (1995): Glacial to interglacial surface nutrient variations of Bering Deep Basins recorded by d13C and d15N of sedimentary organic matter. …	no	Nakatsuka, T et al. (1995): (Table A1) Age determination of cores St-11, DR-16 and DR-13 from the Bering Sea. doi:10.1594/PANGAEA.763136,*In Supplement to: Nakatsuka, Takeshi; Watanabe, Kazuki; Handa, Nobuhiko; Matsumoto, Eiji; Wada, Eitaro (1995): Glacial to interglacial surface nutrient variations of Bering Deep Basins recorded by d13C and d15N of sedimentary organic matter. Paleoceanography, 1…	NaN	NaN	NaN	S_site_DR_13_AR
91	DR_16	54.5	-176.04	-3750	Nakatsuka, T et al. (1995): (Table A2) Organic carbon and nitrogen contents of cores St-11, DR-16 and DR-13 from the Bering Sea. doi:10.1594/PANGAEA.763160,*In Supplement to: Nakatsuka, Takeshi; Watanabe, Kazuki; Handa, Nobuhiko; Matsumoto, Eiji; Wada, Eitaro (1995): Glacial to interglacial surface nutrient variations of Bering Deep Basins recorded by d13C and d15N of sedimentary organic matter. …	no	Nakatsuka, T et al. (1995): (Table A1) Age determination of cores St-11, DR-16 and DR-13 from the Bering Sea. doi:10.1594/PANGAEA.763136,*In Supplement to: Nakatsuka, Takeshi; Watanabe, Kazuki; Handa, Nobuhiko; Matsumoto, Eiji; Wada, Eitaro (1995): Glacial to interglacial surface nutrient variations of Bering Deep Basins recorded by d13C and d15N of sedimentary organic matter. Paleoceanography, 1…	NaN	NaN	NaN	S_site_DR_16_AR
92	EW9504_17PC	42.24	-125.83	-2671	Lyle, MW et al. (2000): (Table 6) d18O, carbon composition, bulk densities, accumulation rates and ages of core EW9504-17PC. doi:10.1594/PANGAEA.794481,*In Supplement to: Lyle, Mitchell W; Mix, Alan C; Ravelo, Ana Christina; Andreasen, Dyke; Heusser, Linda E; Olivarez, Annette (2000): Millennial-scale CaCO3 and Corg events along the northern and central California margins: stratigraphy and origin…	no	Lyle, MW et al. (2000): (Table 6) d18O, carbon composition, bulk densities, accumulation rates and ages of core EW9504-17PC. doi:10.1594/PANGAEA.794481,*In Supplement to: Lyle, Mitchell W; Mix, Alan C; Ravelo, Ana Christina; Andreasen, Dyke; Heusser, Linda E; Olivarez, Annette (2000): Millennial-scale CaCO3 and Corg events along the northern and central California margins: stratigraphy and origin…	NaN	NaN	Lyle, MW et al. (2000): (Table 6) d18O, carbon composition, bulk densities, accumulation rates and ages of core EW9504-17PC. doi:10.1594/PANGAEA.794481,*In Supplement to: Lyle, Mitchell W; Mix, Alan C; Ravelo, Ana Christina; Andreasen, Dyke; Heusser, Linda E; Olivarez, Annette (2000): Millennial-scale CaCO3 and Corg events along the northern and central California margins: stratigraphy and origin…	S_site_EW9504_17PC_AR
93	F2_92_P18	34.7092	-121.109	-583.75		no		NaN	NaN	Gardner, J.V., W.E. Dean, and P. Dartnell. 1997. Biogenic sedimentation beneath the California Current system for the past 30 kyr and its paleoceanographic significance. Paleoceanography 12:207-225.------------------: ftp://ftp.ncdc.noaa.gov/pub/data/paleo/paleocean/sediment_files/complete/f292p18-tab.txt	S_site_F2_92_P18_AR
94	F2_92_P29	32.92	-119.74	-1475	Gardner, J.V., W.E. Dean, and P. Dartnell. 1997. Biogenic sedimentation beneath the California Current system for the past 30 kyr and its paleoceanographic significance. Paleoceanography 12:207-225.------------------: ftp://ftp.ncdc.noaa.gov/pub/data/paleo/paleocean/sediment_files/complete/f292p29-tab.txt	yes	Gardner, JV et al. (1997): Age model on sediment core F2-92-P29. United States Geological Survey, Eastern Region and Headquarters, Reston, doi:10.1594/PANGAEA.399893,*In Supplement to: Gardner, James V; Dean, Walter E; Dartnell, Peter (1997): Biogenic sedimentation beneath the California Current system for the past 30 kyr and its paleoceanographic significance. Paleoceanography, 12(2), 207-226, d…	NaN		NaN	S_site_F2_92_P29_AR
95	F2_92_P34	35.03	-121.23	-610		no		NaN	NaN	Gardner, J.V., W.E. Dean, and P. Dartnell. 1997. Biogenic sedimentation beneath the California Current system for the past 30 kyr and its paleoceanographic significance. Paleoceanography 12:207-225.------------------: ftp://ftp.ncdc.noaa.gov/pub/data/paleo/paleocean/sediment_files/complete/f292p34-tab.txt	S_site_F2_92_P34_AR
96	F2_92_P3	35.6232	-121.522	-799.444	Gardner, J.V., W.E. Dean, and P. Dartnell. 1997. Biogenic sedimentation beneath the California Current system for the past 30 kyr and its paleoceanographic significance. Paleoceanography 12:207-225.------------------: ftp://ftp.ncdc.noaa.gov/pub/data/paleo/paleocean/sediment_files/complete/f292p3-tab.txt	yes	Gardner, JV et al. (1997): Age model on sediment core F2-92-P3. United States Geological Survey, Eastern Region and Headquarters, Reston, doi:10.1594/PANGAEA.399895,*In Supplement to: Gardner, James V; Dean, Walter E; Dartnell, Peter (1997): Biogenic sedimentation beneath the California Current system for the past 30 kyr and its paleoceanographic significance. Paleoceanography, 12(2), 207-226, do…	NaN		NaN	S_site_F2_92_P3_AR
97	F2_92_P40	35.42	-121.42	-760	Gardner, J.V., W.E. Dean, and P. Dartnell. 1997. Biogenic sedimentation beneath the California Current system for the past 30 kyr and its paleoceanographic significance. Paleoceanography 12:207-225.------------------: ftp://ftp.ncdc.noaa.gov/pub/data/paleo/paleocean/sediment_files/complete/f292p40-tab.txt	no	Gardner, JV et al. (1997): Age model on sediment core F2-92-P40. United States Geological Survey, Eastern Region and Headquarters, Reston, doi:10.1594/PANGAEA.399896,*In Supplement to: Gardner, James V; Dean, Walter E; Dartnell, Peter (1997): Biogenic sedimentation beneath the California Current system for the past 30 kyr and its paleoceanographic significance. Paleoceanography, 12(2), 207-226, d…	NaN		NaN	S_site_F2_92_P40_AR
98	F2_92_P54	35.58	-122.72	-3305		no		NaN	NaN	Gardner, J.V., W.E. Dean, and P. Dartnell. 1997. Biogenic sedimentation beneath the California Current system for the past 30 kyr and its paleoceanographic significance. Paleoceanography 12:207-225.------------------: ftp://ftp.ncdc.noaa.gov/pub/data/paleo/paleocean/sediment_files/complete/f292p54-tab.txt	S_site_F2_92_P54_AR
99	F8_90_G21	37.22	-123.24	-1605	Gardner, J.V., W.E. Dean, and P. Dartnell. 1997. Biogenic sedimentation beneath the California Current system for the past 30 kyr and its paleoceanographic significance. Paleoceanography 12:207-225.------------------: ftp://ftp.ncdc.noaa.gov/pub/data/paleo/paleocean/sediment_files/complete/f890g21-tab.txt	yes	Gardner, JV et al. (1997): Age model on sediment core F8-90-G21. United States Geological Survey, Eastern Region and Headquarters, Reston, doi:10.1594/PANGAEA.399898,*In Supplement to: Gardner, James V; Dean, Walter E; Dartnell, Peter (1997): Biogenic sedimentation beneath the California Current system for the past 30 kyr and its paleoceanographic significance. Paleoceanography, 12(2), 207-226, d…	NaN		NaN	S_site_F8_90_G21_AR
100	F8_90_G25	37.45	-123.33	-1720	Gardner, J.V., W.E. Dean, and P. Dartnell. 1997. Biogenic sedimentation beneath the California Current system for the past 30 kyr and its paleoceanographic significance. Paleoceanography 12:207-225.------------------: ftp://ftp.ncdc.noaa.gov/pub/data/paleo/paleocean/sediment_files/complete/f890g25-tab.txt	yes	Gardner, JV et al. (1997): Age model on sediment core F8-90-G25. United States Geological Survey, Eastern Region and Headquarters, Reston, doi:10.1594/PANGAEA.399899,*In Supplement to: Gardner, James V; Dean, Walter E; Dartnell, Peter (1997): Biogenic sedimentation beneath the California Current system for the past 30 kyr and its paleoceanographic significance. Paleoceanography, 12(2), 207-226, d…	NaN	NaN	NaN	S_site_F8_90_G25_AR
101	GEBRA_93_1	-62.59	-58.54	-1652	B‡rcena, Maria Angeles; Gersonde, Rainer; Ledesma, Santiago; FabrŽs, Joan; Calafat, Antonio M; Canals, Miquel; Sierro, Francisco Javier; Flores, JosŽ Abel (2006): The total organic carbon, nitrogen, and biogenic silica content in sediment core Gebra-93-1, Bransfield Basin (Table 6). doi:10.1594/PANGAEA.415881	no	B‡rcena, Maria Angeles; Gersonde, Rainer; Ledesma, Santiago; FabrŽs, Joan; Calafat, Antonio M; Canals, Miquel; Sierro, Francisco Javier; Flores, JosŽ Abel (2006): Age determination of sediment core Gebra-93-1 in the Bransfield Basin (Table 1). doi:10.1594/PANGAEA.413328	NaN	NaN	NaN	S_site_GEBRA_93_1_AR
102	GEBRA_93_2	-61.94	-55.17	-1106	B‡rcena, Maria Angeles; Gersonde, Rainer; Ledesma, Santiago; FabrŽs, Joan; Calafat, Antonio M; Canals, Miquel; Sierro, Francisco Javier; Flores, JosŽ Abel (2006): The total organic carbon, nitrogen, and biogenic silica content in sediment core Gebra-93-2, Bransfield Basin (Table 7). doi:10.1594/PANGAEA.415882	no	B‡rcena, Maria Angeles; Gersonde, Rainer; Ledesma, Santiago; FabrŽs, Joan; Calafat, Antonio M; Canals, Miquel; Sierro, Francisco Javier; Flores, JosŽ Abel (2006): Age determination of sediment core Gebra-93-2 in the Bransfield Basin (Table 1). doi:10.1594/PANGAEA.413329	NaN	NaN	NaN	S_site_GEBRA_93_2_AR
103	GH93_KI_5	39.57	139.4	-807	Crusius, J., T.F. Pedersen, S.E. Calvert, G.L. Cowie, and T. Oba. 1999. A 36kyr geochemical record from the Sea of Japan of organic matter flux variations and changes in intermediate water oxygen concentrations. Paleoceanography 14(2):248-259.------------------: ftp://ftp.ncdc.noaa.gov/pub/data/paleo/paleocean/sediment_files/complete/gh93ki-5-tab.txt	no	Crusius, J., T.F. Pedersen, S.E. Calvert, G.L. Cowie, and T. Oba. 1999. A 36kyr geochemical record from the Sea of Japan of organic matter flux variations and changes in intermediate water oxygen concentrations. Paleoceanography 14(2):248-259.------------------: ftp://ftp.ncdc.noaa.gov/pub/data/paleo/paleocean/sediment_files/complete/gh93ki-5-tab.txt	NaN	NaN	NaN	S_site_GH93_KI_5_AR
104	GIK12310_3	23.5	-18.72	-3076	Hartmann, M et al. (1976): Accumulation rates of organic carbon and biogenic carbonnate of sediment cores of the NW African continental margin (Table 3). doi:10.1594/PANGAEA.525769,*In Supplement to: Hartmann, Martin; MŸller, Peter J; Suess, Erwin; van der Weijden, Cornelis H (1976): Chemistry of Late Quaternary sediments and their interstitial waters from the northwest African continental margin…	no	Hartmann, M et al. (1976): Accumulation rates of organic carbon and biogenic carbonnate of sediment cores of the NW African continental margin (Table 3). doi:10.1594/PANGAEA.525769,*In Supplement to: Hartmann, Martin; MŸller, Peter J; Suess, Erwin; van der Weijden, Cornelis H (1976): Chemistry of Late Quaternary sediments and their interstitial waters from the northwest African continental margin…	NaN	NaN	Hartmann, M et al. (1976): Accumulation rates of organic carbon and biogenic carbonnate of sediment cores of the NW African continental margin (Table 3). doi:10.1594/PANGAEA.525769,*In Supplement to: Hartmann, Martin; MŸller, Peter J; Suess, Erwin; van der Weijden, Cornelis H (1976): Chemistry of Late Quaternary sediments and their interstitial waters from the northwest African continental margin…	S_site_GIK12310_3_AR
105	GIK12310_4	23.5	-18.72	-3080	Hartmann, M et al. (1976): Chemical sediment analysis of sediment cores GIK12310-3/4, NW African continental margin (Appendix Tab. 3). doi:10.1594/PANGAEA.525762,*In Supplement to: Hartmann, Martin; MŸller, Peter J; Suess, Erwin; van der Weijden, Cornelis H (1976): Chemistry of Late Quaternary sediments and their interstitial waters from the northwest African continental margin. Meteor Forschungs…	no	Koopmann, B; Sarnthein, Michael (2002): Age model of sediment core GIK12310-4. doi:10.1594/PANGAEA.87273	NaN	NaN	NaN	S_site_GIK12310_4_AR
106	GIK12327_5	23.13	-17.74	-2046	Hartmann, M et al. (1976): Accumulation rates of organic carbon and biogenic carbonnate of sediment cores of the NW African continental margin (Table 3). doi:10.1594/PANGAEA.525769,*In Supplement to: Hartmann, Martin; MŸller, Peter J; Suess, Erwin; van der Weijden, Cornelis H (1976): Chemistry of Late Quaternary sediments and their interstitial waters from the northwest African continental margin…	no	Hartmann, M et al. (1976): Accumulation rates of organic carbon and biogenic carbonnate of sediment cores of the NW African continental margin (Table 3). doi:10.1594/PANGAEA.525769,*In Supplement to: Hartmann, Martin; MŸller, Peter J; Suess, Erwin; van der Weijden, Cornelis H (1976): Chemistry of Late Quaternary sediments and their interstitial waters from the northwest African continental margin…	NaN	NaN	Hartmann, M et al. (1976): Accumulation rates of organic carbon and biogenic carbonnate of sediment cores of the NW African continental margin (Table 3). doi:10.1594/PANGAEA.525769,*In Supplement to: Hartmann, Martin; MŸller, Peter J; Suess, Erwin; van der Weijden, Cornelis H (1976): Chemistry of Late Quaternary sediments and their interstitial waters from the northwest African continental margin…	S_site_GIK12327_5_AR
107	GIK12328_4	21.15	-18.57	-2798	Sarnthein, Michael (1994): Stable isotope analysis on planktic foraminifera on sediment core GIK12328-4 and GIK12328-5. doi:10.1594/PANGAEA.52049	yes	Sarnthein, Michael (1994): Stable isotope analysis on planktic foraminifera on sediment core GIK12328-4 and GIK12328-5. doi:10.1594/PANGAEA.52049*Sarnthein, Michael (2003): Age model of sediment core GIK12328-4. doi:10.1594/PANGAEA.134255*Seiter, K et al. (2005): Sedimentation rates of surface sediments, a compilation from different sources. doi:10.1594/PANGAEA.227904,*In Supplement to: Seiter, K…	NaN	NaN	NaN	S_site_GIK12328_4_AR
108	GIK12328_5	21.15	-18.57	-2778	Sarnthein, Michael (1994): Stable isotope analysis on planktic foraminifera on sediment core GIK12328-4 and GIK12328-5. doi:10.1594/PANGAEA.52049	yes	Sarnthein, Michael (1994): Stable isotope analysis on planktic foraminifera on sediment core GIK12328-4 and GIK12328-5. doi:10.1594/PANGAEA.52049*Pflaumann, U et al. (2003): Sea surface temperatures of the last glacial maximum, GLAMAP. doi:10.1594/PANGAEA.55158,*In Supplement to: Pflaumann, Uwe; Sarnthein, Michael; Chapman, Mark R; de Abreu, Lucia; Funnell, Brain M; HŸls, Matthias; Kiefer, Thorst…	NaN	NaN	NaN	S_site_GIK12328_5_AR
109	GIK12329_4	19.37	-19.93	-3315	Sarnthein, Michael (1994): Stable isotope analysis on planktic foraminifera on sediment core profile GIK12329-4/-6. doi:10.1594/PANGAEA.54362	yes	Sarnthein, Michael (1994): Stable isotope analysis on planktic foraminifera on sediment core profile GIK12329-4/-6. doi:10.1594/PANGAEA.54362*Vogelsang, E et al. (1976): Age control of sediment core GIK12329-4. doi:10.1594/PANGAEA.105234,*In Supplement to: Vogelsang, Elke; Sarnthein, Michael; Pflaumann, Uwe (2001): d18O Stratigraphy, chronology, and sea surface temperatures of Atlantic sediment r…	NaN	NaN	NaN	S_site_GIK12329_4_AR
110	GIK12329_6	19.37	-18.93	-3320	Sarnthein, Michael (1994): Stable isotope analysis on planktic foraminifera on sediment core profile GIK12329-4/-6. doi:10.1594/PANGAEA.54362	no	Sarnthein, Michael (1994): Stable isotope analysis on planktic foraminifera on sediment core profile GIK12329-4/-6. doi:10.1594/PANGAEA.54362	NaN	NaN	NaN	S_site_GIK12329_6_AR
111	GIK12336_1	16.24	-20.43	-3645	Hartmann, M et al. (1976): Accumulation rates of organic carbon and biogenic carbonnate of sediment cores of the NW African continental margin (Table 3). doi:10.1594/PANGAEA.525769,*In Supplement to: Hartmann, Martin; MŸller, Peter J; Suess, Erwin; van der Weijden, Cornelis H (1976): Chemistry of Late Quaternary sediments and their interstitial waters from the northwest African continental margin…	no	Hartmann, M et al. (1976): Accumulation rates of organic carbon and biogenic carbonnate of sediment cores of the NW African continental margin (Table 3). doi:10.1594/PANGAEA.525769,*In Supplement to: Hartmann, Martin; MŸller, Peter J; Suess, Erwin; van der Weijden, Cornelis H (1976): Chemistry of Late Quaternary sediments and their interstitial waters from the northwest African continental margin…	NaN	NaN	Hartmann, M et al. (1976): Accumulation rates of organic carbon and biogenic carbonnate of sediment cores of the NW African continental margin (Table 3). doi:10.1594/PANGAEA.525769,*In Supplement to: Hartmann, Martin; MŸller, Peter J; Suess, Erwin; van der Weijden, Cornelis H (1976): Chemistry of Late Quaternary sediments and their interstitial waters from the northwest African continental margin…	S_site_GIK12336_1_AR
112	GIK12337_4	15.95	-18.13	-3094	Sarnthein, Michael (1994): Stable isotope analysis on planktic foraminifera on sediment core profile GIK12337-4/-5. doi:10.1594/PANGAEA.54363	yes	Sarnthein, Michael (1994): Stable isotope analysis on planktic foraminifera on sediment core profile GIK12337-4/-5. doi:10.1594/PANGAEA.54363*Vogelsang, E et al. (2003): Age control of sediment core GIK12337-4. doi:10.1594/PANGAEA.105231,*In Supplement to: Vogelsang, Elke; Sarnthein, Michael; Pflaumann, Uwe (2001): d18O Stratigraphy, chronology, and sea surface temperatures of Atlantic sediment r…	NaN	NaN	NaN	S_site_GIK12337_4_AR
113	GIK12337_5	15.95	-18.13	-3082	Sarnthein, Michael (1994): Stable isotope analysis on planktic foraminifera on sediment core profile GIK12337-4/-5. doi:10.1594/PANGAEA.54363	no	Sarnthein, Michael (1994): Stable isotope analysis on planktic foraminifera on sediment core profile GIK12337-4/-5. doi:10.1594/PANGAEA.54363	NaN	NaN	NaN	S_site_GIK12337_5_AR
114	GIK12344_6	15.44	-17.31	-625	Hartmann, M et al. (1976): Accumulation rates of organic carbon and biogenic carbonnate of sediment cores of the NW African continental margin (Table 3). doi:10.1594/PANGAEA.525769,*In Supplement to: Hartmann, Martin; MŸller, Peter J; Suess, Erwin; van der Weijden, Cornelis H (1976): Chemistry of Late Quaternary sediments and their interstitial waters from the northwest African continental margin…	no	Hartmann, M et al. (1976): Accumulation rates of organic carbon and biogenic carbonnate of sediment cores of the NW African continental margin (Table 3). doi:10.1594/PANGAEA.525769,*In Supplement to: Hartmann, Martin; MŸller, Peter J; Suess, Erwin; van der Weijden, Cornelis H (1976): Chemistry of Late Quaternary sediments and their interstitial waters from the northwest African continental margin…	NaN	NaN	Hartmann, M et al. (1976): Accumulation rates of organic carbon and biogenic carbonnate of sediment cores of the NW African continental margin (Table 3). doi:10.1594/PANGAEA.525769,*In Supplement to: Hartmann, Martin; MŸller, Peter J; Suess, Erwin; van der Weijden, Cornelis H (1976): Chemistry of Late Quaternary sediments and their interstitial waters from the northwest African continental margin…	S_site_GIK12344_6_AR
115	GIK12345_4	15.48	-17.36	-966	Hartmann, M et al. (1976): Accumulation rates of organic carbon and biogenic carbonnate of sediment cores of the NW African continental margin (Table 3). doi:10.1594/PANGAEA.525769,*In Supplement to: Hartmann, Martin; MŸller, Peter J; Suess, Erwin; van der Weijden, Cornelis H (1976): Chemistry of Late Quaternary sediments and their interstitial waters from the northwest African continental margin…	no	Hartmann, M et al. (1976): Accumulation rates of organic carbon and biogenic carbonnate of sediment cores of the NW African continental margin (Table 3). doi:10.1594/PANGAEA.525769,*In Supplement to: Hartmann, Martin; MŸller, Peter J; Suess, Erwin; van der Weijden, Cornelis H (1976): Chemistry of Late Quaternary sediments and their interstitial waters from the northwest African continental margin…	NaN	NaN	Hartmann, M et al. (1976): Accumulation rates of organic carbon and biogenic carbonnate of sediment cores of the NW African continental margin (Table 3). doi:10.1594/PANGAEA.525769,*In Supplement to: Hartmann, Martin; MŸller, Peter J; Suess, Erwin; van der Weijden, Cornelis H (1976): Chemistry of Late Quaternary sediments and their interstitial waters from the northwest African continental margin…	S_site_GIK12345_4_AR
116	GIK12347_1	15.83	-17.86	-2710	Sarnthein, Michael (1994): Stable isotope analysis on planktic foraminifera on sediment core profile GIK12347-1/-2. doi:10.1594/PANGAEA.54364	yes	Sarnthein, Michael (1994): Stable isotope analysis on planktic foraminifera on sediment core profile GIK12347-1/-2. doi:10.1594/PANGAEA.54364*Vogelsang, E et al. (2003): Age control of sediment core GIK12347-1. doi:10.1594/PANGAEA.105233,*In Supplement to: Vogelsang, Elke; Sarnthein, Michael; Pflaumann, Uwe (2001): d18O Stratigraphy, chronology, and sea surface temperatures of Atlantic sediment r…	NaN	NaN	NaN	S_site_GIK12347_1_AR
117	GIK12347_2	15.83	-17.86	-2576	Sarnthein, Michael (1994): Stable isotope analysis on planktic foraminifera on sediment core profile GIK12347-1/-2. doi:10.1594/PANGAEA.54364	yes	Schulz, Hartmut (1995): Planktic foraminiferal assemblage for the 10kyr time slice from different sediment cores. doi:10.1594/PANGAEA.51969*Sarnthein, Michael (1994): Stable isotope analysis on planktic foraminifera on sediment core profile GIK12347-1/-2. doi:10.1594/PANGAEA.54364*Pflaumann, U et al. (2003): Sea surface temperatures of the last glacial maximum, GLAMAP. doi:10.1594/PANGAEA.55158,*…	NaN	NaN	NaN	S_site_GIK12347_2_AR
118	GIK12379_1	23.14	-17.75	-2066	Hartmann, M et al. (1973): Geochemical analysis of sediment core GIK12379-1, West African continental shelf (Table 3). doi:10.1594/PANGAEA.484065,*In Supplement to: Hartmann, Martin; MŸller, Peter J; Suess, Erwin; van der Weijden, Cornelis H (1973): Oxidation of organic matter in recent marine sediments. Meteor Forschungsergebnisse, Deutsche Forschungsgemeinschaft, Reihe C Geologie und Geophysik,…	yes	Sarnthein, Michael (1994): Stable isotope analysis on planktic foraminifera on sediment core profile GIK12379-1/-3. doi:10.1594/PANGAEA.54365*Trauth, MH; Sarnthein, Michael (1995): Age determination of sediment core GIK12379-1 (Table 1). doi:10.1594/PANGAEA.54738*Trauth, MH; Sarnthein, Michael (1995): Age determination of sediment core GIK12379-1 (Table2). doi:10.1594/PANGAEA.54739*Vogelsang, E e…	NaN	NaN	NaN	S_site_GIK12379_1_AR
119	GIK12379_3	23.14	-17.75	-2136	Sarnthein, Michael (1994): Stable isotope analysis on planktic foraminifera on sediment core profile GIK12379-1/-3. doi:10.1594/PANGAEA.54365	no	Sarnthein, Michael (1994): Stable isotope analysis on planktic foraminifera on sediment core profile GIK12379-1/-3. doi:10.1594/PANGAEA.54365	NaN	NaN	NaN	S_site_GIK12379_3_AR
120	GIK12392_1	25.17	-16.85	-2575	Sarnthein, Michael (1994): Stable isotope analysis on sediment core GIK12392-1. doi:10.1594/PANGAEA.54366	no	Sarnthein, Michael (1994): Stable isotope analysis on sediment core GIK12392-1. doi:10.1594/PANGAEA.54366	NaN	NaN	NaN	S_site_GIK12392_1_AR
121	GIK13239_1	13.88	-18.31	-3156	Sarnthein, Michael (2004): Stable istope analysis on planktic foraminifera on sediment core GIK13239-1. doi:10.1594/PANGAEA.134924	no	Sarnthein, Michael (2006): Age model of sediment core GIK13239-1. doi:10.1594/PANGAEA.358490	NaN	NaN	NaN	S_site_GIK13239_1_AR
122	GIK13367	54.54	10.05	-18	Wefer, G et al. (1978): (Table 1) Grain size and geochemistry of sediment core GIK13367. doi:10.1594/PANGAEA.400962,*In Supplement to: Wefer, Gerold; Weber, M; Erlenkeuser, Helmut (1978): Sandablagerungen wŠhrend der postglazialen Transgression in der Eckernfšrder Bucht (westliche Ostsee). Senckenbergiana maritima, 10(1/3), 39-61	no	Wefer, G et al. (1978): (Table 3) 14C age determination and 13C/12C-ratios of sediment core GIK13367. doi:10.1594/PANGAEA.400968,*In Supplement to: Wefer, Gerold; Weber, M; Erlenkeuser, Helmut (1978): Sandablagerungen wŠhrend der postglazialen Transgression in der Eckernfšrder Bucht (westliche Ostsee). Senckenbergiana maritima, 10(1/3), 39-61	NaN	NaN	NaN	S_site_GIK13367_AR
123	GIK13368	54.54	10.05	-21	Wefer, G et al. (1978): (Table 1) Grain size and geochemistry of sediment core GIK13368. doi:10.1594/PANGAEA.400963,*In Supplement to: Wefer, Gerold; Weber, M; Erlenkeuser, Helmut (1978): Sandablagerungen wŠhrend der postglazialen Transgression in der Eckernfšrder Bucht (westliche Ostsee). Senckenbergiana maritima, 10(1/3), 39-61	no	Wefer, G et al. (1978): (Table 3) 14C age determination and 13C/12C-ratios of sediment core GIK13368. doi:10.1594/PANGAEA.400969,*In Supplement to: Wefer, Gerold; Weber, M; Erlenkeuser, Helmut (1978): Sandablagerungen wŠhrend der postglazialen Transgression in der Eckernfšrder Bucht (westliche Ostsee). Senckenbergiana maritima, 10(1/3), 39-61	NaN	NaN	NaN	S_site_GIK13368_AR
124	GIK13519_1	5.67	-19.85	-2862	Sarnthein, Michael (1994): Distribution of organic carbon in sediment core GIK13519-1 in the East Atlantic Ocean. doi:10.1594/PANGAEA.692124	yes	Schulz, Hartmut (1995): Planktic foraminiferal assemblage for the 10kyr time slice from different sediment cores. doi:10.1594/PANGAEA.51969*Pflaumann, U et al. (2003): Sea surface temperatures of the last glacial maximum, GLAMAP. doi:10.1594/PANGAEA.55158,*In Supplement to: Pflaumann, Uwe; Sarnthein, Michael; Chapman, Mark R; de Abreu, Lucia; Funnell, Brain M; HŸls, Matthias; Kiefer, Thorsten; Ma…	NaN	NaN	NaN	S_site_GIK13519_1_AR
125	GIK15399_1	54.25	11.27	-24	Winn, Kyaw; Werner, Friedrich (2008): Age determination of sediment core GIK15399-1. doi:10.1594/PANGAEA.706067	no	Winn, Kyaw; Werner, Friedrich (2008): Age determination of sediment core GIK15399-1. doi:10.1594/PANGAEA.706067	NaN	NaN	NaN	S_site_GIK15399_1_AR
126	GIK15496_1	54.53	10.05	-25.6	Winn, K et al. (1986): (Table 2) Carbon, carbonate and water content and bulk density of core GIK-15496. doi:10.1594/PANGAEA.784891,*In Supplement to: Winn, Kyaw; Averdieck, Fritz-Rudolf; Erlenkeuser, Helmut; Werner, Friedrich (1986): Holocene sea level rise in the western Baltic and the question of isostatic subsidence. Meyniana, 38, 61-80, doi:10.2312/meyniana.1986.38.61	no	Winn, K et al. (1986): (Table 3) Selected 14C ages of sediment cores in the Western Baltic Sea. doi:10.1594/PANGAEA.784895,*In Supplement to: Winn, Kyaw; Averdieck, Fritz-Rudolf; Erlenkeuser, Helmut; Werner, Friedrich (1986): Holocene sea level rise in the western Baltic and the question of isostatic subsidence. Meyniana, 38, 61-80, doi:10.2312/meyniana.1986.38.61	NaN	Winn, K et al. (1986): (Table 2) Carbon, carbonate and water content and bulk density of core GIK-15496. doi:10.1594/PANGAEA.784891,*In Supplement to: Winn, Kyaw; Averdieck, Fritz-Rudolf; Erlenkeuser, Helmut; Werner, Friedrich (1986): Holocene sea level rise in the western Baltic and the question of isostatic subsidence. Meyniana, 38, 61-80, doi:10.2312/meyniana.1986.38.61	NaN	S_site_GIK15496_1_AR
127	GIK15612_2	44.36	-26.54	-3050	Kiefer, Thorsten; Sarnthein, Michael (1998): Carbon analysis of sediment core GIK15612-2. doi:10.1594/PANGAEA.55947	yes	Pflaumann, U et al. (2003): Sea surface temperatures of the last glacial maximum, GLAMAP. doi:10.1594/PANGAEA.55158,*In Supplement to: Pflaumann, Uwe; Sarnthein, Michael; Chapman, Mark R; de Abreu, Lucia; Funnell, Brain M; HŸls, Matthias; Kiefer, Thorsten; Maslin, Mark A; Schulz, Hartmut; Swallow, John; van Kreveld, Shirley A; Vautravers, Maryline J; Vogelsang, Elke; Weinelt, Mara (2003): Glacial…	NaN	NaN	NaN	S_site_GIK15612_2_AR
128	GIK15627_3	29.17	-12.09	-1024	Sarnthein, Michael (2004): Stable istope analysis on planktic foraminifera on sediment core GIK15627-3. doi:10.1594/PANGAEA.134928	yes	Schulz, Hartmut (1995): Planktic foraminiferal assemblage for the 10kyr time slice from different sediment cores. doi:10.1594/PANGAEA.51969*Pflaumann, U et al. (2003): Sea surface temperatures of the last glacial maximum, GLAMAP. doi:10.1594/PANGAEA.55158,*In Supplement to: Pflaumann, Uwe; Sarnthein, Michael; Chapman, Mark R; de Abreu, Lucia; Funnell, Brain M; HŸls, Matthias; Kiefer, Thorsten; Ma…	NaN	NaN	NaN	S_site_GIK15627_3_AR
129	GIK15637_1	27.01	-18.99	-3849	Sarnthein, Michael (2004): Stable istope analysis on planktic foraminifera on sediment core GIK15637-1. doi:10.1594/PANGAEA.134930	yes	Schulz, Hartmut (1995): Planktic foraminiferal assemblage for the 10kyr time slice from different sediment cores. doi:10.1594/PANGAEA.51969*Pflaumann, U et al. (2003): Sea surface temperatures of the last glacial maximum, GLAMAP. doi:10.1594/PANGAEA.55158,*In Supplement to: Pflaumann, Uwe; Sarnthein, Michael; Chapman, Mark R; de Abreu, Lucia; Funnell, Brain M; HŸls, Matthias; Kiefer, Thorsten; Ma…	NaN	NaN	NaN	S_site_GIK15637_1_AR
130	GIK15666_6	34.96	-7.12	-803	Sarnthein, Michael (1994): Stable isotope analysis on sediment core GIK15666-6. doi:10.1594/PANGAEA.54381	yes	Sarnthein, Michael (1994): Stable isotope analysis on sediment core GIK15666-6. doi:10.1594/PANGAEA.54381*Sarnthein, Michael (2003): Age model of sediment core GIK15666-6. doi:10.1594/PANGAEA.134275	NaN	NaN	NaN	S_site_GIK15666_6_AR
131	GIK15669_1	34.89	-7.82	-2022	Sarnthein, Michael (2004): Stable istope analysis on planktic foraminifera on sediment core GIK15669-1. doi:10.1594/PANGAEA.134932	yes	Pflaumann, U et al. (2003): Sea surface temperatures of the last glacial maximum, GLAMAP. doi:10.1594/PANGAEA.55158,*In Supplement to: Pflaumann, Uwe; Sarnthein, Michael; Chapman, Mark R; de Abreu, Lucia; Funnell, Brain M; HŸls, Matthias; Kiefer, Thorsten; Maslin, Mark A; Schulz, Hartmut; Swallow, John; van Kreveld, Shirley A; Vautravers, Maryline J; Vogelsang, Elke; Weinelt, Mara (2003): Glacial…	NaN	NaN	NaN	S_site_GIK15669_1_AR
132	GIK15672_1	34.86	-8.13	-2460	Sarnthein, Michael (1994): Stable isotope analysis on planktic foraminifera on sediment core profile GIK15672-1/-2. doi:10.1594/PANGAEA.54370	no	Sarnthein, Michael (1994): Stable isotope analysis on planktic foraminifera on sediment core profile GIK15672-1/-2. doi:10.1594/PANGAEA.54370	NaN	NaN	NaN	S_site_GIK15672_1_AR
133	GIK16457_1	5.39	-21.72	-3291	Sarnthein, Michael (2004): Stable istope analysis on planktic foraminifera on sediment core GIK16457-1. doi:10.1594/PANGAEA.134934	no	Vogelsang, E et al. (2001): Age control of sediment core GIK16457-1. doi:10.1594/PANGAEA.59665,*In Supplement to: Vogelsang, Elke; Sarnthein, Michael; Pflaumann, Uwe (2001): d18O Stratigraphy, chronology, and sea surface temperatures of Atlantic sediment records (GLAMAP-2000 Kiel). Berichte-Reports, Institut fŸr Geowissenschaften, UniversitŠt Kiel, 13, 13+244 pp, doi:10.2312/reports-ifg.2001.13	NaN	NaN	NaN	S_site_GIK16457_1_AR
134	GIK16458_2	5.335	-22.055	-3518	Kassens, H; Sarnthein, M (1989): (Table 2) Carbon, wet bulk density and grain size distribution of sediment core GIK16458-2 in the equatorial Atlantic. doi:10.1594/PANGAEA.418246,*In Supplement to: Kassens, Heidemarie; Sarnthein, Michael (1989): A link between paleoceanography, early diagenetic cementation, and shear strength maxima in Late Quaternary deep-sea sediments?. Paleoceanography, 4(3), …	no	Sarnthein, Michael (1997): Stable isotope analysis on planktic foraminifera on sediment core profile GIK16458-1/-2. doi:10.1594/PANGAEA.54389	NaN	NaN	NaN	S_site_GIK16458_2_AR
135	GIK16459_1	7.28	-26.19	-4835	Sarnthein, Michael (2004): Stable istope analysis on planktic foraminifera on sediment core GIK16459-1. doi:10.1594/PANGAEA.134936	yes	Sarnthein, Michael (2003): Age model of sediment core GIK16459-1. doi:10.1594/PANGAEA.134233*Sarnthein, Michael (2004): Stable istope analysis on planktic foraminifera on sediment core GIK16459-1. doi:10.1594/PANGAEA.134936*Sarnthein, Michael (2006): Age model of sediment core GIK16459-1. doi:10.1594/PANGAEA.358496	NaN	NaN	NaN	S_site_GIK16459_1_AR
136	GIK16520_1	18.43	115.99	-3766	Winn, K (2013): Stable isotope measurements on Globigerinoides ruber white and Cibicides wuellerstorfi, dry density and organic carbon contents in GIK16520. doi:10.1594/PANGAEA.807875,*In: Winn, Kyaw; Werner, Friedrich; Erlenkeuser, Helmut (2013): Age model and stable isotope ratios of sediment cores from the South China Sea. doi:10.1594/PANGAEA.807876	no	Winn, K (2013): Stable isotope measurements on Globigerinoides ruber white and Cibicides wuellerstorfi, dry density and organic carbon contents in GIK16520. doi:10.1594/PANGAEA.807875,*In: Winn, Kyaw; Werner, Friedrich; Erlenkeuser, Helmut (2013): Age model and stable isotope ratios of sediment cores from the South China Sea. doi:10.1594/PANGAEA.807876	NaN	Winn, K (2013): Stable isotope measurements on Globigerinoides ruber white and Cibicides wuellerstorfi, dry density and organic carbon contents in GIK16520. doi:10.1594/PANGAEA.807875,*In: Winn, Kyaw; Werner, Friedrich; Erlenkeuser, Helmut (2013): Age model and stable isotope ratios of sediment cores from the South China Sea. doi:10.1594/PANGAEA.807876	NaN	S_site_GIK16520_1_AR
137	GIK16527_1	18.91	115.76	-3766	Winn, K (2013): Stable isotope measurements on Globigerinoides ruber white and Cibicides wuellerstorfi, dry density and organic carbon contents in sediment core GIK16527. doi:10.1594/PANGAEA.807872,*In: Winn, Kyaw; Werner, Friedrich; Erlenkeuser, Helmut (2013): Age model and stable isotope ratios of sediment cores from the South China Sea. doi:10.1594/PANGAEA.807876	no	Winn, K (2013): Stable isotope measurements on Globigerinoides ruber white and Cibicides wuellerstorfi, dry density and organic carbon contents in sediment core GIK16527. doi:10.1594/PANGAEA.807872,*In: Winn, Kyaw; Werner, Friedrich; Erlenkeuser, Helmut (2013): Age model and stable isotope ratios of sediment cores from the South China Sea. doi:10.1594/PANGAEA.807876	NaN	Winn, K (2013): Stable isotope measurements on Globigerinoides ruber white and Cibicides wuellerstorfi, dry density and organic carbon contents in sediment core GIK16527. doi:10.1594/PANGAEA.807872,*In: Winn, Kyaw; Werner, Friedrich; Erlenkeuser, Helmut (2013): Age model and stable isotope ratios of sediment cores from the South China Sea. doi:10.1594/PANGAEA.807876	NaN	S_site_GIK16527_1_AR
138	GIK16772_1	-1.34	-11.97	-3911	Westerhausen, Lothar; Sarnthein, Michael (2002): Organic matter with d13C analysis in sediment core GIK16772-1 (Table 3). doi:10.1594/PANGAEA.71641	yes	Schulz, Hartmut (1995): Planktic foraminiferal assemblage for the 10kyr time slice from different sediment cores. doi:10.1594/PANGAEA.51969*Schulz, Hartmut (2003): Sea surface temperatures calculated for today from planktic foraminifera. doi:10.1594/PANGAEA.134165*Schulz, Hartmut (2003): Sea surface temperatures calculated for 10 ka BP from planktic foraminifera. doi:10.1594/PANGAEA.134167*Sarnth…	NaN	NaN	NaN	S_site_GIK16772_1_AR
139	GIK16772_2	-1.35	-11.96	-3912	Westerhausen, Lothar; Sarnthein, Michael (2003): Organic carbon and d13C of sediment core GIK16772-2 (Table A5). doi:10.1594/PANGAEA.89392	no	Westerhausen, Lothar; Sarnthein, Michael (2003): Organic carbon and d13C of sediment core GIK16772-2 (Table A5). doi:10.1594/PANGAEA.89392	NaN	NaN	Westerhausen, Lothar; Sarnthein, Michael (2003): Organic carbon and d13C of sediment core GIK16772-2 (Table A5). doi:10.1594/PANGAEA.89392	S_site_GIK16772_2_AR
140	GIK16867_1	-2.2	5.1	-3891	Westerhausen, Lothar; Sarnthein, Michael (2002): Organic matter with d13C analysis in sediment core GIK16867-1 (Table 3). doi:10.1594/PANGAEA.71666	no	Sarnthein, Michael (1997): Stable isotope analysis on planktic foraminifera on sediment core profile GIK16867-1/-2 /-3. doi:10.1594/PANGAEA.54392	NaN	NaN	NaN	S_site_GIK16867_1_AR
141	GIK16867_2	-2.2	5.1	-3891	Sarnthein, Michael (1997): Stable isotope analysis on planktic foraminifera on sediment core profile GIK16867-1/-2 /-3. doi:10.1594/PANGAEA.54392	no	Sarnthein, Michael (1997): Stable isotope analysis on planktic foraminifera on sediment core profile GIK16867-1/-2 /-3. doi:10.1594/PANGAEA.54392	NaN	NaN	NaN	S_site_GIK16867_2_AR
142	GIK17045_2	52.45	-16.66	-3653	Sarnthein, Michael (1997): Stable isotope analysis on planktic foraminifera on sediment core profile GIK17045-2/-3. doi:10.1594/PANGAEA.54393	no	Sarnthein, Michael (1997): Stable isotope analysis on planktic foraminifera on sediment core profile GIK17045-2/-3. doi:10.1594/PANGAEA.54393	NaN	NaN	NaN	S_site_GIK17045_2_AR
143	GIK17045_3	52.43	-16.67	-3663	Sarnthein, Michael (1997): Stable isotope analysis on planktic foraminifera on sediment core profile GIK17045-2/-3. doi:10.1594/PANGAEA.54393	yes	Schulz, Hartmut (1995): Planktic foraminiferal assemblage for the 10kyr time slice from different sediment cores. doi:10.1594/PANGAEA.51969*Pflaumann, U et al. (2003): Sea surface temperatures of the last glacial maximum, GLAMAP. doi:10.1594/PANGAEA.55158,*In Supplement to: Pflaumann, Uwe; Sarnthein, Michael; Chapman, Mark R; de Abreu, Lucia; Funnell, Brain M; HŸls, Matthias; Kiefer, Thorsten; Ma…	NaN	NaN	NaN	S_site_GIK17045_3_AR
144	GIK17048_3	54.31	-18.18	-1859	Sarnthein, Michael (1997): Stable isotope analysis on planktic foraminifera on sediment core profile GIK17048-3/-4. doi:10.1594/PANGAEA.54394	no	Sarnthein, Michael (1997): Stable isotope analysis on planktic foraminifera on sediment core profile GIK17048-3/-4. doi:10.1594/PANGAEA.54394	NaN	NaN	NaN	S_site_GIK17048_3_AR
145	GIK17048_4	54.3083	-18.1767	-1859	Westerhausen, Lothar; Sarnthein, Michael (2002): Organic matter with d13C analysis in sediment core GIK17048-4 (Table 3). doi:10.1594/PANGAEA.71668	no	Sarnthein, Michael (1997): Stable isotope analysis on planktic foraminifera on sediment core profile GIK17048-3/-4. doi:10.1594/PANGAEA.54394	NaN	NaN	NaN	S_site_GIK17048_4_AR
146	GIK17728_1	76.52	3.96	-2473	Wagner, Thomas (2004): Sedimentology and analysis of organic matter in core GIK17728-1. doi:10.1594/PANGAEA.143695	yes	Magnus, Sabine; Kassens, Heidemarie; Kuhnt, Wolfgang (2001): Sedimentation rate and stable isotopes of sediment core GIK17728-1 (Table 1). doi:10.1594/PANGAEA.60156*Wagner, Thomas (2004): Sedimentology and analysis of organic matter in core GIK17728-1. doi:10.1594/PANGAEA.143695*Seiter, K et al. (2005): Sedimentation rates of surface sediments, a compilation from different sources. doi:10.1594/PA…	NaN	NaN	NaN	S_site_GIK17728_1_AR
147	GIK17728_2	76.52	3.96	-2485	Wagner, Thomas (2004): Sedimentology and analysis of organic matter in core GIK17728-2. doi:10.1594/PANGAEA.143701	yes	Weinelt, Mara; Sarnthein, Michael (2003): Age model of sediment core GIK17728-2. doi:10.1594/PANGAEA.97121*Wagner, Thomas; Weinelt, Martin (2004): Age model of sediment core GIK17728-2. doi:10.1594/PANGAEA.143687*Wagner, Thomas (2004): Sedimentology and analysis of organic matter in core GIK17728-2. doi:10.1594/PANGAEA.143701	NaN	NaN	NaN	S_site_GIK17728_2_AR
148	GIK17748_2	-32.75	-72.03	-2545	Mohtadi, M; Hebbeln, D (2005): Bulk components and planktonic foraminifera of sediment core GIK17748-2. doi:10.1594/PANGAEA.228738,*In Supplement to: Mohtadi, Mahyar; Hebbeln, Dierk (2004): Mechanisms and variations of the paleoproductivity off northern Chile (24¡S-33¡S) during the last 40,000 years. Paleoceanography, 19, PA2023, doi:10.1029/2004PA001003	no	Mohtadi, M; Hebbeln, D (2005): Bulk components and planktonic foraminifera of sediment core GIK17748-2. doi:10.1594/PANGAEA.228738,*In Supplement to: Mohtadi, Mahyar; Hebbeln, Dierk (2004): Mechanisms and variations of the paleoproductivity off northern Chile (24¡S-33¡S) during the last 40,000 years. Paleoceanography, 19, PA2023, doi:10.1029/2004PA001003	NaN	NaN	NaN	S_site_GIK17748_2_AR
149	GIK17940_2	20.12	117.38	-1727	Jian, Z et al. (2003): Carbon analysis on sediment core GIK17940-2. doi:10.1594/PANGAEA.115756,*In Supplement to: Jian, Zhimin; Wang, Luejiang; Kienast, Markus; Sarnthein, Michael; Kuhnt, Wolfgang; Lin, Hui-Ling; Wang, Pinxian (1999): Benthic foraminiferal paleoceanography of the South China Sea over the last 40,000 years. Marine Geology, 156(1-4), 159-186, doi:10.1016/S0025-3227(98)00177-7	no	Jian, Z et al. (2003): Carbon analysis on sediment core GIK17940-2. doi:10.1594/PANGAEA.115756,*In Supplement to: Jian, Zhimin; Wang, Luejiang; Kienast, Markus; Sarnthein, Michael; Kuhnt, Wolfgang; Lin, Hui-Ling; Wang, Pinxian (1999): Benthic foraminiferal paleoceanography of the South China Sea over the last 40,000 years. Marine Geology, 156(1-4), 159-186, doi:10.1016/S0025-3227(98)00177-7	NaN	NaN	NaN	S_site_GIK17940_2_AR
150	GIK17964_2	6.16	112.21	-1556	Jian, Z et al. (2003): Carbon analysis on sediment core GIK17964-2. doi:10.1594/PANGAEA.115698,*In Supplement to: Jian, Zhimin; Wang, Luejiang; Kienast, Markus; Sarnthein, Michael; Kuhnt, Wolfgang; Lin, Hui-Ling; Wang, Pinxian (1999): Benthic foraminiferal paleoceanography of the South China Sea over the last 40,000 years. Marine Geology, 156(1-4), 159-186, doi:10.1016/S0025-3227(98)00177-7	no	Jian, Z et al. (2003): Carbon analysis on sediment core GIK17964-2. doi:10.1594/PANGAEA.115698,*In Supplement to: Jian, Zhimin; Wang, Luejiang; Kienast, Markus; Sarnthein, Michael; Kuhnt, Wolfgang; Lin, Hui-Ling; Wang, Pinxian (1999): Benthic foraminiferal paleoceanography of the South China Sea over the last 40,000 years. Marine Geology, 156(1-4), 159-186, doi:10.1016/S0025-3227(98)00177-7	NaN	NaN	Jian, Z et al. (2003): Carbon analysis on sediment core GIK17964-2. doi:10.1594/PANGAEA.115698,*In Supplement to: Jian, Zhimin; Wang, Luejiang; Kienast, Markus; Sarnthein, Michael; Kuhnt, Wolfgang; Lin, Hui-Ling; Wang, Pinxian (1999): Benthic foraminiferal paleoceanography of the South China Sea over the last 40,000 years. Marine Geology, 156(1-4), 159-186, doi:10.1016/S0025-3227(98)00177-7	S_site_GIK17964_2_AR
151	GIK17964_3	6.16	112.21	-1556	Jian, Z et al. (2003): Carbon analysis on sediment core GIK17964-3. doi:10.1594/PANGAEA.115699,*In Supplement to: Jian, Zhimin; Wang, Luejiang; Kienast, Markus; Sarnthein, Michael; Kuhnt, Wolfgang; Lin, Hui-Ling; Wang, Pinxian (1999): Benthic foraminiferal paleoceanography of the South China Sea over the last 40,000 years. Marine Geology, 156(1-4), 159-186, doi:10.1016/S0025-3227(98)00177-7	no	Jian, Z et al. (2003): Carbon analysis on sediment core GIK17964-3. doi:10.1594/PANGAEA.115699,*In Supplement to: Jian, Zhimin; Wang, Luejiang; Kienast, Markus; Sarnthein, Michael; Kuhnt, Wolfgang; Lin, Hui-Ling; Wang, Pinxian (1999): Benthic foraminiferal paleoceanography of the South China Sea over the last 40,000 years. Marine Geology, 156(1-4), 159-186, doi:10.1016/S0025-3227(98)00177-7	NaN	NaN	Jian, Z et al. (2003): Carbon analysis on sediment core GIK17964-3. doi:10.1594/PANGAEA.115699,*In Supplement to: Jian, Zhimin; Wang, Luejiang; Kienast, Markus; Sarnthein, Michael; Kuhnt, Wolfgang; Lin, Hui-Ling; Wang, Pinxian (1999): Benthic foraminiferal paleoceanography of the South China Sea over the last 40,000 years. Marine Geology, 156(1-4), 159-186, doi:10.1016/S0025-3227(98)00177-7	S_site_GIK17964_3_AR
152	GIK18061_2	54.73	14.84	-56	Leipe, Thomas (1997): Geochemistry on bulk sediment of sediment core GIK18061-2. Leibniz Institute for Baltic Sea Research, WarnemŸnde, doi:10.1594/PANGAEA.52219	no	Neumann, T; Leipe, Thomas (1997): Age model and sediment accumulation rate GIK18061-2. Leibniz Institute for Baltic Sea Research, WarnemŸnde, doi:10.1594/PANGAEA.52398	NaN	NaN	NaN	S_site_GIK18061_2_AR
153	GIK18426_2	16.74	108.46	-92.4	Schimanski, A; Stattegger, K (2005): Sedimentology of core GIK18426-2. doi:10.1594/PANGAEA.96966,*In Supplement to: Schimanski, Alexander; Stattegger, Karl (2005): Deglacial and Holocene evolution of the Vietnam shelf: stratigraphy, sediments and sea-level change. Marine Geology, 214(4), 365-387, doi:10.1016/j.margeo.2004.11.001	no	Schimanski, A; Stattegger, K (2005): (Table 2) Age determination of sediment core GIK18426-2. doi:10.1594/PANGAEA.736771,*In Supplement to: Schimanski, Alexander; Stattegger, Karl (2005): Deglacial and Holocene evolution of the Vietnam shelf: stratigraphy, sediments and sea-level change. Marine Geology, 214(4), 365-387, doi:10.1016/j.margeo.2004.11.001	NaN	NaN	NaN	S_site_GIK18426_2_AR
154	GIK23055_2	68.42	4.02	-2308	Kassens, H; Sarnthein, M (1989): (Table 2) Carbon, wet bulk density and grain size distribution of sediment core GIK23055-2 in the Norwegian Sea. doi:10.1594/PANGAEA.418247,*In Supplement to: Kassens, Heidemarie; Sarnthein, Michael (1989): A link between paleoceanography, early diagenetic cementation, and shear strength maxima in Late Quaternary deep-sea sediments?. Paleoceanography, 4(3), 253-26…	no	Vogelsang, Elke (2001): Stable isotope analysis on sediment core GIK23055-2. doi:10.1594/PANGAEA.59562	NaN	NaN	NaN	S_site_GIK23055_2_AR
155	GIK23055_3	68.42	4.02	-2311	Henrich, RŸdiger (2005): Age and sedimentology of core GIK23055-3. doi:10.1594/PANGAEA.319936	no	Henrich, RŸdiger (2005): Age and sedimentology of core GIK23055-3. doi:10.1594/PANGAEA.319936	NaN	NaN	Henrich, RŸdiger (2005): Age and sedimentology of core GIK23055-3. doi:10.1594/PANGAEA.319936	S_site_GIK23055_3_AR
156	GIK23056_2	68.5	3.84	-2665	Kassens, Heidemarie (2003): Sedimentology and physical properties of core GIK23056-2. doi:10.1594/PANGAEA.90660	yes	Schulz, Hartmut (1995): Planktic foraminiferal assemblage for the 10kyr time slice from different sediment cores. doi:10.1594/PANGAEA.51969*Pflaumann, U et al. (2003): Sea surface temperatures of the last glacial maximum, GLAMAP. doi:10.1594/PANGAEA.55158,*In Supplement to: Pflaumann, Uwe; Sarnthein, Michael; Chapman, Mark R; de Abreu, Lucia; Funnell, Brain M; HŸls, Matthias; Kiefer, Thorsten; Ma…	NaN	Kassens, Heidemarie (2003): Sedimentology and physical properties of core GIK23056-2. doi:10.1594/PANGAEA.90660	NaN	S_site_GIK23056_2_AR
157	GIK23059_2	70.31	-3.12	-2283	Kassens, H; Sarnthein, M (1989): (Table 2) Carbon, wet bulk density and grain size distribution of sediment core GIK23059-2 in the Norwegian Sea. doi:10.1594/PANGAEA.418248,*In Supplement to: Kassens, Heidemarie; Sarnthein, Michael (1989): A link between paleoceanography, early diagenetic cementation, and shear strength maxima in Late Quaternary deep-sea sediments?. Paleoceanography, 4(3), 253-26…	no	Vogelsang, Elke (2001): Stable isotope analysis on sediment core GIK23059-2. doi:10.1594/PANGAEA.59566	NaN	NaN	NaN	S_site_GIK23059_2_AR
158	GIK23059_3	70.31	-3.12	-2281	Kassens, Heidemarie (2003): Sedimentology and physical properties of core GIK23059-3. doi:10.1594/PANGAEA.90663	no	Vogelsang, Elke (2003): Age model of sediment core GIK23059-3. doi:10.1594/PANGAEA.89206	NaN	Kassens, Heidemarie (2003): Sedimentology and physical properties of core GIK23059-3. doi:10.1594/PANGAEA.90663	NaN	S_site_GIK23059_3_AR
159	GIK23062_1	68.73	0.17	-2244	Kassens, Heidemarie (2003): Sedimentology and physical properties of core GIK23062-1. doi:10.1594/PANGAEA.90666	yes	Vogelsang, Elke (2001): Stable isotope analysis on sediment core GIK23062-1. doi:10.1594/PANGAEA.59570*Kassens, Heidemarie (2003): Sedimentology and physical properties of core GIK23062-1. doi:10.1594/PANGAEA.90666*Weinelt, Mara; Sarnthein, Michael (2003): Age model of sediment core GIK23062-1. doi:10.1594/PANGAEA.97124*Seiter, K et al. (2005): Sedimentation rates of surface sediments, a compilat…	NaN	Kassens, Heidemarie (2003): Sedimentology and physical properties of core GIK23062-1. doi:10.1594/PANGAEA.90666	NaN	S_site_GIK23062_1_AR
160	GIK23064_2	68.67	0.32	-2571	Kassens, Heidemarie (2003): Sedimentology and physical properties of core GIK23064-2. doi:10.1594/PANGAEA.90668	yes	Kassens, Heidemarie (2003): Sedimentology and physical properties of core GIK23064-2. doi:10.1594/PANGAEA.90668*Kassens, H; Sarnthein, M (1989): (Table 1) Core depth and age of shear strength maxima in sediment cores of the equatorial Atlantic and the Norwegian Sea. doi:10.1594/PANGAEA.696100,*In Supplement to: Kassens, Heidemarie; Sarnthein, Michael (1989): A link between paleoceanography, early…	NaN	Kassens, Heidemarie (2003): Sedimentology and physical properties of core GIK23064-2. doi:10.1594/PANGAEA.90668	NaN	S_site_GIK23064_2_AR
161	GIK23065_2	68.5	0.83	-2804	Wagner, Thomas (2004): Sedimentology and analysis of organic matter in core GIK23065-2. doi:10.1594/PANGAEA.143697	yes	Schulz, Hartmut (1995): Planktic foraminiferal assemblage for the 10kyr time slice from different sediment cores. doi:10.1594/PANGAEA.51969*Pflaumann, U et al. (2003): Sea surface temperatures of the last glacial maximum, GLAMAP. doi:10.1594/PANGAEA.55158,*In Supplement to: Pflaumann, Uwe; Sarnthein, Michael; Chapman, Mark R; de Abreu, Lucia; Funnell, Brain M; HŸls, Matthias; Kiefer, Thorsten; Ma…	NaN	NaN	NaN	S_site_GIK23065_2_AR
162	GIK23065_3	68.5	0.82	-2802	Kassens, Heidemarie (2003): Sedimentology and physical properties of core GIK23065-3. doi:10.1594/PANGAEA.90669	no	Kassens, Heidemarie (2003): Sedimentology and physical properties of core GIK23065-3. doi:10.1594/PANGAEA.90669	NaN	Kassens, Heidemarie (2003): Sedimentology and physical properties of core GIK23065-3. doi:10.1594/PANGAEA.90669	NaN	S_site_GIK23065_3_AR
163	GIK23068_3	67.83	1.51	-2230	Kassens, Heidemarie (2003): Sedimentology and physical properties of core GIK23068-3. doi:10.1594/PANGAEA.90672	no	Kassens, Heidemarie (2003): Sedimentology and physical properties of core GIK23068-3. doi:10.1594/PANGAEA.90672	NaN	Kassens, Heidemarie (2003): Sedimentology and physical properties of core GIK23068-3. doi:10.1594/PANGAEA.90672	NaN	S_site_GIK23068_3_AR
164	GIK23071_2	67.08	2.91	-1306	Wagner, Thomas (2004): Sedimentology and analysis of organic matter in core GIK23071-2. doi:10.1594/PANGAEA.143699	no	Voelker, AHL (2000): Age determination, and physical properties of sediment core GIK23071-2. doi:10.1594/PANGAEA.57432,*In Supplement to: Voelker, Antje HL (1999): Zur Deutung der Dansgaard-Oeschger Ereignisse in ultra-hochauflšsenden Sedimentprofilen aus dem EuropŠischen Nordmeer (Dansgaard-Oeschger events in ultra-high resolution sediment records from the Nordic Seas). Berichte-Reports, Institu…	NaN	Kohly, Alexander (2004): Sedimentology and stable isotopes of core GIK23071-2. doi:10.1594/PANGAEA.187250	NaN	S_site_GIK23071_2_AR
165	GIK23071_3	67.08	2.91	-1308	Kassens, Heidemarie (2003): Sedimentology and physical properties of core GIK23071-3. doi:10.1594/PANGAEA.90675	no	Kassens, Heidemarie (2003): Sedimentology and physical properties of core GIK23071-3. doi:10.1594/PANGAEA.90675	NaN	Kassens, Heidemarie (2003): Sedimentology and physical properties of core GIK23071-3. doi:10.1594/PANGAEA.90675	NaN	S_site_GIK23071_3_AR
166	GIK23072_2	67	3.41	-1400	Kassens, Heidemarie (2003): Sedimentology and physical properties of core GIK23072-2. doi:10.1594/PANGAEA.90676	no	Kassens, Heidemarie (2003): Sedimentology and physical properties of core GIK23072-2. doi:10.1594/PANGAEA.90676	NaN	Kassens, Heidemarie (2003): Sedimentology and physical properties of core GIK23072-2. doi:10.1594/PANGAEA.90676	NaN	S_site_GIK23072_2_AR
167	GIK23074_1	66.67	4.91	-1157	Kassens, Heidemarie (2003): Sedimentology and physical properties of core GIK23074-1. doi:10.1594/PANGAEA.90677	no	Kassens, Heidemarie (2003): Sedimentology and physical properties of core GIK23074-1. doi:10.1594/PANGAEA.90677	NaN	Kassens, Heidemarie (2003): Sedimentology and physical properties of core GIK23074-1. doi:10.1594/PANGAEA.90677	NaN	S_site_GIK23074_1_AR
168	GIK23342_3	71.63	-8.41	-1907	Wagner, Thomas (2004): Sedimentology and analysis of organic matter in core GIK23342-3. doi:10.1594/PANGAEA.143702	no	Wagner, Thomas (2004): Sedimentology and analysis of organic matter in core GIK23342-3. doi:10.1594/PANGAEA.143702	NaN	NaN	Wagner, Thomas (2004): Sedimentology and analysis of organic matter in core GIK23342-3. doi:10.1594/PANGAEA.143702	S_site_GIK23342_3_AR
169	GIK23342_6	71.64	-8.45	-1974	Henrich, RŸdiger (2005): Age and sedimentology of core GIK23342-6 (Table 11a). doi:10.1594/PANGAEA.316036	yes	Wagner, Thomas; Henrich, RŸdiger (2004): Age model of sediment core GIK23342-6. doi:10.1594/PANGAEA.143690*Henrich, RŸdiger (2005): Age and sedimentology of core GIK23342-6 (Table 11a). doi:10.1594/PANGAEA.316036*Henrich, RŸdiger (2005): Age and foraminifera isotopes of sediment core GIK23342-6. doi:10.1594/PANGAEA.318958	NaN	NaN	NaN	S_site_GIK23342_6_AR
170	GIK23352_2	70.01	-12.43	-1773	Wagner, Thomas (2004): Sedimentology and analysis of organic matter in core GIK23352-2. doi:10.1594/PANGAEA.143703	no	Wagner, Thomas (2004): Sedimentology and analysis of organic matter in core GIK23352-2. doi:10.1594/PANGAEA.143703	NaN	NaN	Wagner, Thomas (2004): Sedimentology and analysis of organic matter in core GIK23352-2. doi:10.1594/PANGAEA.143703	S_site_GIK23352_2_AR
171	GIK23352_3	70.01	-12.42	-1823	Wagner, Thomas (2004): Sedimentology and analysis of organic matter in core GIK23352-3. doi:10.1594/PANGAEA.143704	yes	Wagner, Thomas; Henrich, RŸdiger (2004): Age model of sediment core GIK23352-3. doi:10.1594/PANGAEA.143693*Wagner, Thomas (2004): Sedimentology and analysis of organic matter in core GIK23352-3. doi:10.1594/PANGAEA.143704*Henrich, RŸdiger (2005): Age and sedimentology of core GIK23352-3 (Table 12a). doi:10.1594/PANGAEA.316037	NaN	NaN	NaN	S_site_GIK23352_3_AR
172	GIK23357_4	70.96	-5.53	-1735	Henrich, RŸdiger (2005): Age and sedimentology of core GIK23357-4 (Table 13a). doi:10.1594/PANGAEA.316038	no	Henrich, RŸdiger (2005): Age and sedimentology of core GIK23357-4 (Table 13a). doi:10.1594/PANGAEA.316038	NaN	NaN	NaN	S_site_GIK23357_4_AR
173	GeoB1008_3	-6.58	10.32	-3124	Schneider, Ralph R; MŸller, Peter J (2001): Total organic carbon of sediment core GeoB1008-3. doi:10.1594/PANGAEA.57986	yes	Frank, Martin (1996): Isotope geochemistry of sediment core GeoB1008-3. Department of Geosciences, Bremen University, doi:10.1594/PANGAEA.50858*Schulz, Hartmut (1995): Planktic foraminiferal assemblage for the 10kyr time slice from different sediment cores. doi:10.1594/PANGAEA.51969*Schneider, Ralph R; MŸller, Peter J; Ruhland, Gštz (1999): Age model, alkenones and carbon distribution of sediment…	NaN	Frank, Martin (1996): Isotope geochemistry of sediment core GeoB1008-3. Department of Geosciences, Bremen University, doi:10.1594/PANGAEA.50858	NaN	S_site_GeoB1008_3_AR
174	GeoB1016_3	-11.77	11.68	-3411	MŸller, Peter J; Ruhland, Gštz; Schneider, Ralph R (1998): Age, carbon, alkenones and SST of sediment core GeoB1016-3. doi:10.1594/PANGAEA.54599	yes	MŸller, Peter J; Ruhland, Gštz; Schneider, Ralph R (1998): Age, carbon, alkenones and SST of sediment core GeoB1016-3. doi:10.1594/PANGAEA.54599*Andersen, N et al. (1999): Paleotemperatures, stable isotopes and alkenones in sediment core GeoB1016-3. doi:10.1594/PANGAEA.55823,*In Supplement to: Andersen, Nils; MŸller, Peter J; Kirst, Georg; Schneider, Ralph R (1999): Alkenone d13C as a Proxy for P…	NaN	NaN	NaN	S_site_GeoB1016_3_AR
175	GeoB1028_5	-20.1	9.19	-2209	Schneider, RR et al. (1996): Alkenones, sea surface temperature and d18O of Globigerinoides ruber of sediment core GeoB1028-5. doi:10.1594/PANGAEA.58033,*In Supplement to: Schneider, Ralph R; MŸller, Peter J; Ruhland, Gštz; Meinecke, Gerrit; Schmidt, Heike; Wefer, Gerold (1996): Late Quarternary surface temperatures and productivity in the east-equatorial South Atlantic: response to changes in tr…	yes	MŸller, PJ et al. (1997): Alkenones and carbon distribution of sediment core GeoB1028-5. doi:10.1594/PANGAEA.54786,*In Supplement to: MŸller, Peter J; Cepek, Martin; Ruhland, Gštz; Schneider, Ralph R (1997): Alkenone and coccolithophorid species changes in late Quaternary sediments from the Walvis Ridge: Implications for the alkenone paleotemperature method. Palaeogeography, Palaeoclimatology, Pa…	NaN	NaN	NaN	S_site_GeoB1028_5_AR
176	GeoB1032_2	-22.91	6.03	-2490	Bickert, Torsten; Wefer, Gerold; MŸller, Peter J (2009): Stable isotopes and sedimentology of core GeoB1032. doi:10.1594/PANGAEA.58770	no	Bickert, Torsten; Wefer, Gerold; MŸller, Peter J (2009): Stable isotopes and sedimentology of core GeoB1032. doi:10.1594/PANGAEA.58770	NaN	Bickert, Torsten; Wefer, Gerold; MŸller, Peter J (2009): Stable isotopes and sedimentology of core GeoB1032. doi:10.1594/PANGAEA.58770	NaN	S_site_GeoB1032_2_AR
177	GeoB1032_3	-22.92	6.04	-2505	Bickert, Torsten; Wefer, Gerold; MŸller, Peter J (2009): Stable isotopes and sedimentology of core GeoB1032. doi:10.1594/PANGAEA.58770	no	Bickert, Torsten; Wefer, Gerold; MŸller, Peter J (2009): Stable isotopes and sedimentology of core GeoB1032. doi:10.1594/PANGAEA.58770	NaN	Bickert, Torsten; Wefer, Gerold; MŸller, Peter J (2003): Stable isotopes and sedimentology of core GeoB1032-3. doi:10.1594/PANGAEA.103614	NaN	S_site_GeoB1032_3_AR
178	GeoB1034_1	-21.72	5.43	-3731	Bickert, Torsten; Wefer, Gerold; MŸller, Peter J (2009): Stable isotopes and sedimentology of core GeoB1034. doi:10.1594/PANGAEA.58772	no	Bickert, Torsten; Wefer, Gerold; MŸller, Peter J (2009): Stable isotopes and sedimentology of core GeoB1034. doi:10.1594/PANGAEA.58772	NaN	Bickert, Torsten; Wefer, Gerold; MŸller, Peter J (2009): Stable isotopes and sedimentology of core GeoB1034. doi:10.1594/PANGAEA.58772	NaN	S_site_GeoB1034_1_AR
179	GeoB1034_3	-21.74	5.42	-3772	Bickert, Torsten; Wefer, Gerold; MŸller, Peter J (2003): Stable isotopes and sedimentology of core GeoB1034-3. doi:10.1594/PANGAEA.103616	no	Bickert, Torsten; Wefer, Gerold; MŸller, Peter J (2009): Stable isotopes and sedimentology of core GeoB1034. doi:10.1594/PANGAEA.58772	NaN	Bickert, Torsten; Wefer, Gerold; MŸller, Peter J (2003): Stable isotopes and sedimentology of core GeoB1034-3. doi:10.1594/PANGAEA.103616	NaN	S_site_GeoB1034_3_AR
180	GeoB1035_3	-21.6	5.03	-4450	Bickert, Torsten; Wefer, Gerold; MŸller, Peter J (2001): Stable isotopes and sedimentology of core GeoB1035. doi:10.1594/PANGAEA.58766	no	Bickert, Torsten; Wefer, Gerold; MŸller, Peter J (2001): Stable isotopes and sedimentology of core GeoB1035. doi:10.1594/PANGAEA.58766	NaN	Bickert, Torsten; Wefer, Gerold; MŸller, Peter J (2001): Stable isotopes and sedimentology of core GeoB1035. doi:10.1594/PANGAEA.58766	NaN	S_site_GeoB1035_3_AR
181	GeoB1035_4	-21.59	5.03	-4453	Bickert, Torsten; Wefer, Gerold; MŸller, Peter J (2001): Stable isotopes and sedimentology of core GeoB1035. doi:10.1594/PANGAEA.58766	no	Bickert, Torsten; Wefer, Gerold; MŸller, Peter J (2001): Stable isotopes and sedimentology of core GeoB1035. doi:10.1594/PANGAEA.58766	NaN	Bickert, Torsten; Wefer, Gerold; MŸller, Peter J (2003): Stable isotopes and sedimentology of core GeoB1035-4. doi:10.1594/PANGAEA.103618	NaN	S_site_GeoB1035_4_AR
182	GeoB1035_5	-21.58	5.02	-4453	Gingele, Franz (1996): Geochemistry and sedimentology of core GeoB1035-5. doi:10.1594/PANGAEA.50161	no	Diekmann, B et al. (1996): Clay mineralogy of sediment core GeoB1035-5. doi:10.1594/PANGAEA.51156,*In Supplement to: Diekmann, Bernhard; Petschick, Rainer; Gingele, Franz; FŸtterer, Dieter K; Abelmann, Andrea; Brathauer, Uta; Gersonde, Rainer; Mackensen, Andreas (1996): Clay mineral fluctuations in Late Quaternary sediments of the Southeastern South Atlantic: implications for past changes of deep…	NaN	NaN	NaN	S_site_GeoB1035_5_AR
183	GeoB1041_1	-3.48	-7.59	-4035	Meinecke, Gerrit; MŸller, Peter J (1999): CaCO3, TOC, sedimentation rate and isotopes of sediment core GeoB1041-1. doi:10.1594/PANGAEA.54762	no	Bickert, Torsten; Wefer, Gerold; MŸller, Peter J (2009): Stable isotopes and sedimentology of core GeoB1041. doi:10.1594/PANGAEA.58771	NaN	Meinecke, Gerrit; MŸller, Peter J (1999): CaCO3, TOC, sedimentation rate and isotopes of sediment core GeoB1041-1. doi:10.1594/PANGAEA.54762	NaN	S_site_GeoB1041_1_AR
184	GeoB1041_3	-3.48	-7.6	-4033	Meinecke, Gerrit; MŸller, Peter J (1999): CaCO3, TOC, sedimentation rate and isotopes of sediment core GeoB1041-3. doi:10.1594/PANGAEA.54761	no	Bickert, Torsten; Wefer, Gerold; MŸller, Peter J (2009): Stable isotopes and sedimentology of core GeoB1041. doi:10.1594/PANGAEA.58771	NaN	Bickert, Torsten; Wefer, Gerold; MŸller, Peter J (2003): Stable isotopes and sedimentology of core GeoB1041-3. doi:10.1594/PANGAEA.103620	NaN	S_site_GeoB1041_3_AR
185	GeoB1101_4	1.66	-10.98	-4567	MŸller, Peter J (2003): Carbonate and carbon content of sediment core GeoB1101-4. Department of Geosciences, Bremen University, doi:10.1594/PANGAEA.96365	no	Bickert, Torsten; Wefer, Gerold; MŸller, Peter J (2003): Stable isotopes and sedimentology of core GeoB1101-4. doi:10.1594/PANGAEA.103621	NaN	Bickert, Torsten; Wefer, Gerold; MŸller, Peter J (2003): Stable isotopes and sedimentology of core GeoB1101-4. doi:10.1594/PANGAEA.103621	NaN	S_site_GeoB1101_4_AR
186	GeoB1101_5	1.66	-10.98	-4588	Bickert, Torsten; Wefer, Gerold; MŸller, Peter J (2003): Stable isotopes and sedimentology of core GeoB1101-5. doi:10.1594/PANGAEA.103622	no	Bickert, Torsten; Wefer, Gerold; MŸller, Peter J (2003): Stable isotopes and sedimentology of core GeoB1101-5. doi:10.1594/PANGAEA.103622	NaN	Bickert, Torsten; Wefer, Gerold; MŸller, Peter J (2003): Stable isotopes and sedimentology of core GeoB1101-5. doi:10.1594/PANGAEA.103622	NaN	S_site_GeoB1101_5_AR
187	GeoB1105_3	-1.67	-12.43	-3231	Meinecke, Gerrit; MŸller, Peter J (1999): CaCO3, TOC, sedimentation rate and density of sediment core GeoB1105-3. doi:10.1594/PANGAEA.54763	no	Meinecke, Gerrit (2002): Age model of sediment core GeoB1105-3. doi:10.1594/PANGAEA.80984	NaN	Meinecke, Gerrit; MŸller, Peter J (1999): CaCO3, TOC, sedimentation rate and density of sediment core GeoB1105-3. doi:10.1594/PANGAEA.54763	NaN	S_site_GeoB1105_3_AR
188	GeoB1105_4	-1.67	-12.43	-3225	Schneider, RR et al. (1996): Alkenones, sea surface temperature and d18O of Globigerinoides ruber of sediment core GeoB1105-4. doi:10.1594/PANGAEA.54864,*In Supplement to: Schneider, Ralph R; MŸller, Peter J; Ruhland, Gštz; Meinecke, Gerrit; Schmidt, Heike; Wefer, Gerold (1996): Late Quarternary surface temperatures and productivity in the east-equatorial South Atlantic: response to changes in tr…	no	Bickert, Torsten; Wefer, Gerold; MŸller, Peter J (2009): Stable isotopes and sedimentology of core GeoB1105. doi:10.1594/PANGAEA.58768	NaN	NaN	NaN	S_site_GeoB1105_4_AR
189	GeoB1112_3	-5.78	-10.74	-3128	Meinecke, Gerrit; MŸller, Peter J (1999): CaCO3, TOC, sedimentation rate and density of site GeoB1112. doi:10.1594/PANGAEA.54766	no	Mackensen, Andreas; Bickert, Torsten (2002): Age model and d13C (C. wuellerstorfi) of sediment core GeoB1112-3. doi:10.1594/PANGAEA.80975	NaN	Meinecke, Gerrit; MŸller, Peter J (1999): CaCO3, TOC, sedimentation rate and density of site GeoB1112. doi:10.1594/PANGAEA.54766	NaN	S_site_GeoB1112_3_AR
190	GeoB1112_4	-5.78	-10.75	-3125	Bickert, Torsten; Wefer, Gerold; MŸller, Peter J (2003): Stable isotopes and sedimentology of core GeoB1112-4. doi:10.1594/PANGAEA.103626	no	Meinecke, Gerrit (2009): Age model of sediment core GeoB1112-4. doi:10.1594/PANGAEA.713747	NaN	Bickert, Torsten; Wefer, Gerold; MŸller, Peter J (2003): Stable isotopes and sedimentology of core GeoB1112-4. doi:10.1594/PANGAEA.103626	NaN	S_site_GeoB1112_4_AR
191	GeoB1113_7	-5.75	-11.04	-2373	MŸller, Peter J (2003): Carbonate and carbon content of sediment core GeoB1113-7. Department of Geosciences, Bremen University, doi:10.1594/PANGAEA.96366	no	Sarnthein, Michael (2004): Age model of sediment core GeoB1113-7. doi:10.1594/PANGAEA.134336	NaN	NaN	NaN	S_site_GeoB1113_7_AR
192	GeoB1115_3	-3.56	-12.56	-2945	Bickert, Torsten; Wefer, Gerold; MŸller, Peter J (1996): Stable isotopes and sedimentology of core GeoB1115. doi:10.1594/PANGAEA.58779	no	Bickert, Torsten; Wefer, Gerold; MŸller, Peter J (2003): Stable isotopes and sedimentology of core GeoB1115-3. doi:10.1594/PANGAEA.103627	NaN	Bickert, Torsten; Wefer, Gerold; MŸller, Peter J (2003): Stable isotopes and sedimentology of core GeoB1115-3. doi:10.1594/PANGAEA.103627	NaN	S_site_GeoB1115_3_AR
193	GeoB1115_4	-3.56	-12.58	-2921	Bickert, Torsten; Wefer, Gerold; MŸller, Peter J (1996): Stable isotopes and sedimentology of core GeoB1115. doi:10.1594/PANGAEA.58779	no	Bickert, Torsten; Wefer, Gerold; MŸller, Peter J (2003): Stable isotopes and sedimentology of core GeoB1115-4. doi:10.1594/PANGAEA.103628	NaN	Bickert, Torsten; Wefer, Gerold; MŸller, Peter J (1996): Stable isotopes and sedimentology of core GeoB1115. doi:10.1594/PANGAEA.58779	NaN	S_site_GeoB1115_4_AR
194	GeoB1117_2	-3.82	-14.9	-3984	Bickert, Torsten; Wefer, Gerold; MŸller, Peter J (2001): Stable isotopes and sedimentology of core GeoB1117-2. doi:10.1594/PANGAEA.58780	no	Bickert, Torsten; Wefer, Gerold; MŸller, Peter J (2001): Stable isotopes and sedimentology of core GeoB1117-2. doi:10.1594/PANGAEA.58780	NaN	Bickert, Torsten; Wefer, Gerold; MŸller, Peter J (2003): Stable isotopes and sedimentology of core GeoB1117-2. doi:10.1594/PANGAEA.103629	NaN	S_site_GeoB1117_2_AR
195	GeoB1117_3	-3.82	-14.9	-3977	Bickert, Torsten; Wefer, Gerold; MŸller, Peter J (2003): Stable isotopes and sedimentology of core GeoB1117-3. doi:10.1594/PANGAEA.103630	no	Bickert, Torsten; Wefer, Gerold; MŸller, Peter J (2003): Stable isotopes and sedimentology of core GeoB1117-3. doi:10.1594/PANGAEA.103630	NaN	Bickert, Torsten; Wefer, Gerold; MŸller, Peter J (2003): Stable isotopes and sedimentology of core GeoB1117-3. doi:10.1594/PANGAEA.103630	NaN	S_site_GeoB1117_3_AR
196	GeoB1118_2	-3.56	-16.43	-4675	Bickert, Torsten; Wefer, Gerold; MŸller, Peter J (2009): Stable isotopes and sedimentology of coreGeoB1118. doi:10.1594/PANGAEA.58781	no	Bickert, Torsten; Wefer, Gerold; MŸller, Peter J (2009): Stable isotopes and sedimentology of coreGeoB1118. doi:10.1594/PANGAEA.58781	NaN	Bickert, Torsten; Wefer, Gerold; MŸller, Peter J (2009): Stable isotopes and sedimentology of coreGeoB1118. doi:10.1594/PANGAEA.58781	NaN	S_site_GeoB1118_2_AR
197	GeoB1118_3	-3.56	-16.43	-4671	Bickert, Torsten; Wefer, Gerold; MŸller, Peter J (2009): Stable isotopes and sedimentology of coreGeoB1118. doi:10.1594/PANGAEA.58781	no	Bickert, Torsten; Wefer, Gerold; MŸller, Peter J (2009): Stable isotopes and sedimentology of coreGeoB1118. doi:10.1594/PANGAEA.58781	NaN	Bickert, Torsten; Wefer, Gerold; MŸller, Peter J (2003): Stable isotopes and sedimentology of core GeoB1118-3. doi:10.1594/PANGAEA.103632	NaN	S_site_GeoB1118_3_AR
198	GeoB1211_1	-24.47	7.54	-4089	Bickert, Torsten; Wefer, Gerold; MŸller, Peter J (2009): Stable isotopes and sedimentology of coreGeoB1211. doi:10.1594/PANGAEA.58782	no	Bickert, Torsten; Wefer, Gerold; MŸller, Peter J (2009): Stable isotopes and sedimentology of coreGeoB1211. doi:10.1594/PANGAEA.58782	NaN	Bickert, Torsten; Wefer, Gerold; MŸller, Peter J (2009): Stable isotopes and sedimentology of coreGeoB1211. doi:10.1594/PANGAEA.58782	NaN	S_site_GeoB1211_1_AR
199	GeoB1211_3	-24.48	7.53	-4084	Bickert, Torsten; Wefer, Gerold; MŸller, Peter J (2009): Stable isotopes and sedimentology of coreGeoB1211. doi:10.1594/PANGAEA.58782	no	Bickert, Torsten; Wefer, Gerold; MŸller, Peter J (2009): Stable isotopes and sedimentology of coreGeoB1211. doi:10.1594/PANGAEA.58782	NaN	Bickert, Torsten; Wefer, Gerold; MŸller, Peter J (2003): Stable isotopes and sedimentology of core GeoB1211-3. doi:10.1594/PANGAEA.103634	NaN	S_site_GeoB1211_3_AR
200	GeoB1214_1	-24.69	7.24	-3210	Bickert, Torsten; Wefer, Gerold; MŸller, Peter J (2009): Stable isotopes and sedimentology of coreGeoB1214. doi:10.1594/PANGAEA.58783	no	Diekmann, B et al. (1996): Clay mineralogy of sediment core GeoB1214-1. doi:10.1594/PANGAEA.51157,*In Supplement to: Diekmann, Bernhard; Petschick, Rainer; Gingele, Franz; FŸtterer, Dieter K; Abelmann, Andrea; Brathauer, Uta; Gersonde, Rainer; Mackensen, Andreas (1996): Clay mineral fluctuations in Late Quaternary sediments of the Southeastern South Atlantic: implications for past changes of deep…	NaN	Bickert, Torsten; Wefer, Gerold; MŸller, Peter J (2003): Stable isotopes and sedimentology of core GeoB1214-1. doi:10.1594/PANGAEA.103635	NaN	S_site_GeoB1214_1_AR
201	GeoB1214_2	-24.69	7.24	-3220	Bickert, Torsten; Wefer, Gerold; MŸller, Peter J (2009): Stable isotopes and sedimentology of coreGeoB1214. doi:10.1594/PANGAEA.58783	no	Bickert, Torsten; Wefer, Gerold; MŸller, Peter J (2009): Stable isotopes and sedimentology of coreGeoB1214. doi:10.1594/PANGAEA.58783	NaN	Bickert, Torsten; Wefer, Gerold; MŸller, Peter J (2009): Stable isotopes and sedimentology of coreGeoB1214. doi:10.1594/PANGAEA.58783	NaN	S_site_GeoB1214_2_AR
202	GeoB13602_1	13.55	-17.85	-2393.5	Just, J et al. (2012): Bulk components of sediment core GeoB13602-1. doi:10.1594/PANGAEA.788133,*In Supplement to: Just, Janna; Dekkers, Mark J; von Dobeneck, Tilo; van Hoesel, Annelies; Bickert, Torsten (2012): Signatures and significance of aeolian, fluvial, bacterial and diagenetic magnetic mineral fractions in Late Quaternary marine sediments off Gambia, NW Africa. Geochemistry Geophysics Geo…	no	Just, J et al. (2012): (Table 1) Radiocarbon ages of sediment core GeoB13602-1. doi:10.1594/PANGAEA.788162,*In Supplement to: Just, Janna; Dekkers, Mark J; von Dobeneck, Tilo; van Hoesel, Annelies; Bickert, Torsten (2012): Signatures and significance of aeolian, fluvial, bacterial and diagenetic magnetic mineral fractions in Late Quaternary marine sediments off Gambia, NW Africa. Geochemistry Geo…	NaN	NaN	NaN	S_site_GeoB13602_1_AR
203	GeoB1401_4	-6.93	9.01	-3952	Haese, RR et al. (1997): (Fig. 4) TOC and carbon isotope analysis of sediment core GeoB1401-4. doi:10.1594/PANGAEA.54802,*In Supplement to: Haese, Ralf R; Wallmann, Klaus; Dahmke, Andreas; Kretzmann, U; MŸller, Peter J; Schulz, Horst D (1997): Iron species determination to investigate early diagenetic reactivity in marine sediments. Geochimica et Cosmochimica Acta, 61(1), 63-72, doi:10.1016/S0016…	no	Gingele, F et al. (1998): (Fig. 4) Clay mineralogy of sediment core GeoB1401-4. doi:10.1594/PANGAEA.52142,*In Supplement to: Gingele, Franz; MŸller, Peter J; Schneider, Ralph R (1998): Orbital forcing of freshwater input in the Zaire area - clay mineral evidence from the last 200 kyr. Palaeogeography, Palaeoclimatology, Palaeoecology, 138(1-4), 17-26, doi:10.1016/S0031-0182(97)00121-1	NaN	NaN	NaN	S_site_GeoB1401_4_AR
204	GeoB1408_2	-12.82	-6.18	-1847	Meinecke, Gerrit; MŸller, Peter J (1999): CaCO3, TOC, sedimentation rate and isotopes of sediment core GeoB1408-2. doi:10.1594/PANGAEA.54768	no	Meinecke, Gerrit (1999): Age model of sediment core GeoB1408-2. doi:10.1594/PANGAEA.54771	NaN	NaN	NaN	S_site_GeoB1408_2_AR
205	GeoB1417_1	-15.54	-12.71	-2845	Meinecke, Gerrit; MŸller, Peter J (1999): CaCO3, TOC, sedimentation rate and isotopes of sediment core GeoB1417-1. doi:10.1594/PANGAEA.54769	no	Meinecke, Gerrit (2002): Age model of sediment core GeoB1417-1. doi:10.1594/PANGAEA.80986	NaN	NaN	NaN	S_site_GeoB1417_1_AR
206	GeoB1505_2	2.27	-33.02	-3706	Zabel, Matthias; Bickert, Torsten; MŸller, Peter J (1999): Geochemistry of sediment core GeoB1505-2. doi:10.1594/PANGAEA.55378	no	Zabel, Matthias; Bickert, Torsten; MŸller, Peter J (1999): Geochemistry of sediment core GeoB1505-2. doi:10.1594/PANGAEA.55378	NaN	Zabel, Matthias; Bickert, Torsten; MŸller, Peter J (1999): Geochemistry of sediment core GeoB1505-2. doi:10.1594/PANGAEA.55378	NaN	S_site_GeoB1505_2_AR
207	GeoB1515_1	4.24	-43.67	-3129	RŸhlemann, Carsten (1999): Organic carbon from delta 13C, TOC and CaCO3 of sediment core GeoB1515-1. doi:10.1594/PANGAEA.54866	yes	Vidal, L et al. (1999): (Table 3) Ages of isotopic events corresponding to global signal in the benthic d18O records from sediment core GeoB1515-1. doi:10.1594/PANGAEA.734355,*In Supplement to: Vidal, Laurence; Schneider, Ralph R; Marchal, Olivier; Bickert, Torsten; Stocker, Thomas F; Wefer, Gerold (1999): Link between the North and South Atlantic during the Heinrich events of the last galcial pe…	NaN	NaN	NaN	S_site_GeoB1515_1_AR
208	GeoB1523_1	3.83	-41.62	-3292	RŸhlemann, Carsten (1999): Age model, organic carbon from delta 13C, TOC and CaCO3 of sediment core GeoB1523-1. doi:10.1594/PANGAEA.54883	yes	Mulitza, Stefan (1998): Age model of sediment core GeoB1523-1. doi:10.1594/PANGAEA.54665*RŸhlemann, Carsten (1999): Age model, organic carbon from delta 13C, TOC and CaCO3 of sediment core GeoB1523-1. doi:10.1594/PANGAEA.54883*RŸhlemann, Carsten; MŸller, Peter J; Schneider, Ralph R (1999): Paleoproductivity and sedimentation rate of sediment core GeoB1523-1. doi:10.1594/PANGAEA.55919*Gingele, Fra…	NaN	NaN	NaN	S_site_GeoB1523_1_AR
209	GeoB1706_2	-19.56	11.18	-980	MŸller, Peter J (1999): Carbon and nitrogen data of sediment core GeoB1706-2. Department of Geosciences, Bremen University, doi:10.1594/PANGAEA.54815	no	Little, MG et al. (1997): (Table 1) Age control-points for the oxygen-isotope curve of sediment core GeoB1706-2. doi:10.1594/PANGAEA.734358,*In Supplement to: Little, M G; Schneider, Ralph R; Kroon, Dick; Price, B; Bickert, Torsten; Wefer, Gerold (1997): Rapid paleoceanographic changes in the Benguela Upwelling System for the last 160,000 years as indicated by abundances of planktonic foraminifer…	NaN	NaN	NaN	S_site_GeoB1706_2_AR
210	GeoB1710_3	-23.43	11.7	-2987	Kirst, Georg; MŸller, Peter J (2001): Total organic carbon, alkenones and sea surface temperature of sediment core GeoB1710-3. doi:10.1594/PANGAEA.58041	no	Schmiedl, Gerhard; Mackensen, Andreas (1997): Age model of sediment core GeoB1710-3. doi:10.1594/PANGAEA.52474	NaN	NaN	NaN	S_site_GeoB1710_3_AR
211	GeoB1711_4	-23.32	12.38	-1967	Kirst, Georg; MŸller, Peter J (2001): Total organic carbon, alkenones and sea surface temperature of sediment core GeoB1711-4. doi:10.1594/PANGAEA.58042	yes	Vidal, L et al. (1999): (Table 3) Ages of isotopic events corresponding to global signal in the benthic d18O records from sediment core GeoB1711-4. doi:10.1594/PANGAEA.734356,*In Supplement to: Vidal, Laurence; Schneider, Ralph R; Marchal, Olivier; Bickert, Torsten; Stocker, Thomas F; Wefer, Gerold (1999): Link between the North and South Atlantic during the Heinrich events of the last galcial pe…	NaN	NaN	NaN	S_site_GeoB1711_4_AR
212	GeoB1712_4	-23.26	12.81	-998	Kirst, Georg; MŸller, Peter J (2001): Total organic carbon, alkenones and sea surface temperature of sediment core GeoB1712-4. doi:10.1594/PANGAEA.58043	no	Kirst, Georg; MŸller, Peter J (2001): Total organic carbon, alkenones and sea surface temperature of sediment core GeoB1712-4. doi:10.1594/PANGAEA.58043	NaN	NaN	NaN	S_site_GeoB1712_4_AR
213	GeoB1722_1	-29.45	11.75	-3973	Rommerskirchen, F (2003): Compiled mass accumulation rates (MAR) of the n-alkanes-Biomarker data (Table 3). doi:10.1594/PANGAEA.143005,*In Supplement to: Rommerskirchen, Florian; Eglinton, Geoffrey; Dupont, Lydie M; GŸntner, Ute; Wenzel, Claudia; Rullkštter, JŸrgen (2003): A north to south transect of Holocene southeast Atlantic continental margin sediments: Relationship between aerosol transport…	no	Rommerskirchen, F (2003): Compiled mass accumulation rates (MAR) of the n-alkanes-Biomarker data (Table 3). doi:10.1594/PANGAEA.143005,*In Supplement to: Rommerskirchen, Florian; Eglinton, Geoffrey; Dupont, Lydie M; GŸntner, Ute; Wenzel, Claudia; Rullkštter, JŸrgen (2003): A north to south transect of Holocene southeast Atlantic continental margin sediments: Relationship between aerosol transport…	NaN	NaN	Rommerskirchen, F (2003): Compiled mass accumulation rates (MAR) of the n-alkanes-Biomarker data (Table 3). doi:10.1594/PANGAEA.143005,*In Supplement to: Rommerskirchen, Florian; Eglinton, Geoffrey; Dupont, Lydie M; GŸntner, Ute; Wenzel, Claudia; Rullkštter, JŸrgen (2003): A north to south transect of Holocene southeast Atlantic continental margin sediments: Relationship between aerosol transport…	S_site_GeoB1722_1_AR
214	GeoB2109_1	-27.91	-45.88	-2504	RŸhlemann, Carsten (1999): Nitrogen and carbon of sediment core GeoB2109-1. doi:10.1594/PANGAEA.54898	no	Lippold, J et al. (2012): Atlantic 231Pa/230Th and biogenic opal compilation of the Holocene and the LGM. doi:10.1594/PANGAEA.788550,*Supplement to: Lippold, Jšrg; Luo, Yiming; Francois, Roger; Allen, Susan E; Gherardi, Jeanne-Marie; Pichat, Sylvain; Hickey, Ben M; Schulz, Hartmut (2012): Strength and geometry of the glacial Atlantic Meridional Overturning Circulation. Nature Geoscience, 5, 813-8…	NaN	NaN	NaN	S_site_GeoB2109_1_AR
215	GeoB2204_2	-8.53	-34.02	-2072	RŸhlemann, Carsten (1999): Stable isotope data and sedimentology of core GeoB2204-2. doi:10.1594/PANGAEA.54891	no	RŸhlemann, Carsten (1999): Stable isotope data and sedimentology of core GeoB2204-2. doi:10.1594/PANGAEA.54891	NaN	NaN	NaN	S_site_GeoB2204_2_AR
216	GeoB3005_1	14.97	54.37	-2316	Budziak, D et al. (2000): Alkenones, TOC and stable oxygen isotope ratios of Neogloboquadrina dutertrei of sediment core GeoB3005-1. doi:10.1594/PANGAEA.104770,*In Supplement to: Budziak, Dšrte; Schneider, Ralph R; Rostek, Frauke; MŸller, Peter J; Bard, Edouard; Wefer, Gerold (2000): Late Quaternary insolation forcing on total organic carbon and C37 alkenone variations in the Arabian Sea. Paleoce…	no	Budziak, D et al. (2000): (Table 1) Age model and composite depth of sediment core GeoB3005-1. doi:10.1594/PANGAEA.104654,*In Supplement to: Budziak, Dšrte; Schneider, Ralph R; Rostek, Frauke; MŸller, Peter J; Bard, Edouard; Wefer, Gerold (2000): Late Quaternary insolation forcing on total organic carbon and C37 alkenone variations in the Arabian Sea. Paleoceanography, 15(3), 307-321, doi:10.1029…	NaN	MŸller, Peter J; Budziak, Dšrte (2004): C37-alkenones of sediment core GeoB3005-1. Department of Geosciences, Bremen University, doi:10.1594/PANGAEA.143727	NaN	S_site_GeoB3005_1_AR
217	GeoB3007_1	16.17	59.76	-1920	Budziak, D; MŸller, PJ (2003): Alkenones, carbon and SST data of sediment core GeoB3007-1. doi:10.1594/PANGAEA.105250,*In: Budziak, Dšrte (2001): Alkenone analyses of sediment cores from the western Arabian Sea. doi:10.1594/PANGAEA.804466	no	Budziak, D; MŸller, PJ (2003): Alkenones, carbon and SST data of sediment core GeoB3007-1. doi:10.1594/PANGAEA.105250,*In: Budziak, Dšrte (2001): Alkenone analyses of sediment cores from the western Arabian Sea. doi:10.1594/PANGAEA.804466	NaN	NaN	NaN	S_site_GeoB3007_1_AR
218	GeoB3104_1	-3.67	-37.72	-767	Arz, HW et al. (1998): Calcium carbonate, total organic carbon and total carbon of sediment core GeoB3104-1. doi:10.1594/PANGAEA.54826,*In Supplement to: Arz, Helge W; PŠtzold, JŸrgen; Wefer, Gerold (1998): Correlated millennial-scale changes in surface hydrography and terrigenous sediment yield inferred from last-glacial marine deposits off northeastern Brazil. Quaternary Research, 50(2), 157-16…	no	Arz, HW et al. (1998): (Table 1) Age determination of sediment core GeoB3104-1. doi:10.1594/PANGAEA.82333,*In Supplement to: Arz, Helge W; PŠtzold, JŸrgen; Wefer, Gerold (1998): Correlated millennial-scale changes in surface hydrography and terrigenous sediment yield inferred from last-glacial marine deposits off northeastern Brazil. Quaternary Research, 50(2), 157-166, doi:10.1006/qres.1998.1992	NaN	NaN	NaN	S_site_GeoB3104_1_AR
219	GeoB3129_1	-4.61	-36.64	-830	Arz, HW et al. (1999): Calcium carbonate and total organic carbon of sediment core GeoB3129-1. doi:10.1594/PANGAEA.82334,*In Supplement to: Arz, Helge W; PŠtzold, JŸrgen; Wefer, Gerold (1999): Climatic changes during the last deglaciation recorded in sediment cores from the northeastern Brazilian Continental Margin. Geo-Marine Letters, 19(3), 209-218, doi:10.1007/s003670050111	yes	Arz, HW et al. (1999): Stable oxygen and carbon isotope ratios of planktonic foraminifera from sediment core GeoB3129-1. doi:10.1594/PANGAEA.81611,*In Supplement to: Arz, Helge W; PŠtzold, JŸrgen; Wefer, Gerold (1999): Climatic changes during the last deglaciation recorded in sediment cores from the northeastern Brazilian Continental Margin. Geo-Marine Letters, 19(3), 209-218, doi:10.1007/s003670…	NaN	NaN	NaN	S_site_GeoB3129_1_AR
220	GeoB3302_1	-33.2175	-72.095	-1498	Klump, Jens; Hebbeln, Dierk; Lamy, Frank (2004): Sedimentology and geochemistry of core GeoB3302-1. doi:10.1594/PANGAEA.226935	yes	Lamy, F et al. (1999): Mineralogy of sediment core GeoB3302-1. doi:10.1594/PANGAEA.58255,*In Supplement to: Lamy, Frank; Hebbeln, Dierk; Wefer, Gerold (1999): High-Resolution Marine Record of Climatic Change in Mid-latitude Chile during the Last 28,000 Years Based on Terrigenous Sediment Parameters. Quaternary Research, 51(1), 83-93, doi:10.1006/qres.1998.2010*Lamy, F et al. (1999): (Table 1) Age…		NaN	NaN	S_site_GeoB3302_1_AR
221	GeoB3313_1	-41	-74.45	-852	Lamy, F et al. (2002): (Appendix 4) Stable oxygen isotope record of Neogloboquadrina pachyderma, Corg content and salinity reconstruction of sediment core GeoB3313-1. doi:10.1594/PANGAEA.74099,*In Supplement to: Lamy, Frank; RŸhlemann, Carsten; Hebbeln, Dierk; Wefer, Gerold (2002): High- and low-latitude climate control on the position of the southern Peru-Chile Current during the Holocene. Paleo…	no	Lamy, F et al. (2001): (Table 1) Age model of sediment core GeoB3313-1. doi:10.1594/PANGAEA.58452,*In Supplement to: Lamy, Frank; Hebbeln, Dierk; Ršhl, Ursula; Wefer, Gerold (2001): Holocene rainfall variability in southern Chile: a marine record of latitudinal shifts of the Southern Westerlies. Earth and Planetary Science Letters, 185(3-4), 369-382, doi:10.1016/S0012-821X(00)00381-2	NaN	NaN	NaN	S_site_GeoB3313_1_AR
222	GeoB3359_3	-35.22	-72.81	-678	Romero, OE et al. (2006): Age, bulk components and diatoms of sediment core GeoB3359-3. doi:10.1594/PANGAEA.271778,*In Supplement to: Romero, Oscar E; Kim, Jung-Hyun; Hebbeln, Dierk (2006): Paleoproductivity evolution off central Chile from the Last Glacial Maximum to the Early Holocene. Quaternary Research, 65(3), 519-525, doi:10.1016/j.yqres.2005.07.003	no	Romero, OE et al. (2006): Age, bulk components and diatoms of sediment core GeoB3359-3. doi:10.1594/PANGAEA.271778,*In Supplement to: Romero, Oscar E; Kim, Jung-Hyun; Hebbeln, Dierk (2006): Paleoproductivity evolution off central Chile from the Last Glacial Maximum to the Early Holocene. Quaternary Research, 65(3), 519-525, doi:10.1016/j.yqres.2005.07.003	NaN	NaN	NaN	S_site_GeoB3359_3_AR
223	GeoB3375_1	-27.47	-71.25	-1947	Klump, Jens; Hebbeln, Dierk; Lamy, Frank (2004): Sedimentology and geochemistry of core GeoB3375-1. doi:10.1594/PANGAEA.226939	yes	Lamy, F et al. (2000): (Table 1) Age determination of sediment core GeoB3375-1. doi:10.1594/PANGAEA.58451,*In Supplement to: Lamy, Frank; Klump, Jens; Hebbeln, Dierk; Wefer, Gerold (2000): Late Quaternary rapid climate change in northern Chile. Terra Nova, 12, 8-13, doi:10.1046/j.1365-3121.2000.00265.x*Lamy, F et al. (1998): (Table 1) Age model of sediment core GeoB3375-1. doi:10.1594/PANGAEA.881…	NaN	Klump, Jens; Hebbeln, Dierk; Lamy, Frank (2004): Sedimentology and geochemistry of core GeoB3375-1. doi:10.1594/PANGAEA.226939	NaN	S_site_GeoB3375_1_AR
224	GeoB3606_1	-25.47	13.08	-1785	Romero, OE et al. (2003): Bulk components and diatoms of sediment core GeoB3606-1. doi:10.1594/PANGAEA.92223,*In Supplement to: Romero, Oscar E; Mollenhauer, Gesine; Schneider, Ralph R; Wefer, Gerold (2003): Oscillations of the siliceous imprint in the central Benguela Upwelling System from MIS3 through the early Holocene: the influence of the Southern Ocean. Journal of Quaternary Science, 18(8),…	no	Romero, OE et al. (2003): Bulk components and diatoms of sediment core GeoB3606-1. doi:10.1594/PANGAEA.92223,*In Supplement to: Romero, Oscar E; Mollenhauer, Gesine; Schneider, Ralph R; Wefer, Gerold (2003): Oscillations of the siliceous imprint in the central Benguela Upwelling System from MIS3 through the early Holocene: the influence of the Southern Ocean. Journal of Quaternary Science, 18(8),…	NaN	NaN	NaN	S_site_GeoB3606_1_AR
225	GeoB3911_3	-4.61	-36.64	-828	Jennerjahn, TC et al. (2004): Corg, delta 13Corg and delta 15N of sediment core GeoB3911-3. doi:10.1594/PANGAEA.262689,*In Supplement to: Jennerjahn, Tim C; Ittekkot, Venugopalan; Arz, Helge W; Behling, Hermann; PŠtzold, JŸrgen; Wefer, Gerold (2004): Asynchronous terrestrial and marine signals of climate change during Heinrich Events. Science, 306, 2236-2239, doi:10.1126/science.1102490	yes	Arz, HW et al. (1999): Stable oxygen and carbon isotope ratios of planktonic foraminifera from sediment core GeoB3911-3. doi:10.1594/PANGAEA.81604,*In Supplement to: Arz, Helge W; PŠtzold, JŸrgen; Wefer, Gerold (1999): Climatic changes during the last deglaciation recorded in sediment cores from the northeastern Brazilian Continental Margin. Geo-Marine Letters, 19(3), 209-218, doi:10.1007/s003670…	NaN	NaN	NaN	S_site_GeoB3911_3_AR
226	GeoB3912_1	-3.67	-37.72	-772	MŸller, Peter J (1999): Density, water content, carbon and nitrogen data of sediment core GeoB3912-1. Department of Geosciences, Bremen University, doi:10.1594/PANGAEA.54851	no	Arz, HW et al. (1998): Stable oxygen and carbon isotope ratios of planktonic foraminifera from sediment core GeoB3912-1. doi:10.1594/PANGAEA.82258,*In Supplement to: Arz, Helge W; PŠtzold, JŸrgen; Wefer, Gerold (1998): Correlated millennial-scale changes in surface hydrography and terrigenous sediment yield inferred from last-glacial marine deposits off northeastern Brazil. Quaternary Research, 5…	NaN	MŸller, Peter J (1999): Density, water content, carbon and nitrogen data of sediment core GeoB3912-1. Department of Geosciences, Bremen University, doi:10.1594/PANGAEA.54851	NaN	S_site_GeoB3912_1_AR
227	GeoB3935_2	12.61	-59.39	-1558	SchlŸnz, B et al. (2000): (Table 2) Total organic and inorganic carbon contents, and stable carbon isotope ratios of sediment core GeoB3935-2. doi:10.1594/PANGAEA.54943,*In Supplement to: SchlŸnz, Birger; Schneider, Ralph R; MŸller, Peter J; Wefer, Gerold (2000): Late Quaternary organic carbon accumulation south of Barbados: influence of the Orinoco and Amazon rivers?. Deep Sea Research Part I: O…	no	SchlŸnz, B et al. (2000): (Table 2) Total organic and inorganic carbon contents, and stable carbon isotope ratios of sediment core GeoB3935-2. doi:10.1594/PANGAEA.54943,*In Supplement to: SchlŸnz, Birger; Schneider, Ralph R; MŸller, Peter J; Wefer, Gerold (2000): Late Quaternary organic carbon accumulation south of Barbados: influence of the Orinoco and Amazon rivers?. Deep Sea Research Part I: O…	NaN	NaN	NaN	S_site_GeoB3935_2_AR
228	GeoB3938_1	12.26	-58.33	-1972	SchlŸnz, B et al. (2000): (Table 3) Total organic and inorganic carbon contents, and stable carbon isotope ratios of sediment core GeoB3938-1. doi:10.1594/PANGAEA.54944,*In Supplement to: SchlŸnz, Birger; Schneider, Ralph R; MŸller, Peter J; Wefer, Gerold (2000): Late Quaternary organic carbon accumulation south of Barbados: influence of the Orinoco and Amazon rivers?. Deep Sea Research Part I: O…	no	SchlŸnz, B et al. (2000): (Table 3) Total organic and inorganic carbon contents, and stable carbon isotope ratios of sediment core GeoB3938-1. doi:10.1594/PANGAEA.54944,*In Supplement to: SchlŸnz, Birger; Schneider, Ralph R; MŸller, Peter J; Wefer, Gerold (2000): Late Quaternary organic carbon accumulation south of Barbados: influence of the Orinoco and Amazon rivers?. Deep Sea Research Part I: O…	NaN	NaN	NaN	S_site_GeoB3938_1_AR
229	GeoB4216_1	30.63	-12.4	-2324	Freudenthal, T et al. (2002): Age model, stable isotope record, CaCO3 and TOC of sediment core GeoB4216-1. doi:10.1594/PANGAEA.57856,*In Supplement to: Freudenthal, Tim; Meggers, Helge; Henderiks, Jorijntje; Kuhlmann, Holger; Moreno, Ana; Wefer, Gerold (2002): Upwelling intensity and filament activity off Morocco during the last 250,000 years. Deep Sea Research Part II: Topical Studies in Oceanog…	no	Freudenthal, T et al. (2002): Age model, stable isotope record, CaCO3 and TOC of sediment core GeoB4216-1. doi:10.1594/PANGAEA.57856,*In Supplement to: Freudenthal, Tim; Meggers, Helge; Henderiks, Jorijntje; Kuhlmann, Holger; Moreno, Ana; Wefer, Gerold (2002): Upwelling intensity and filament activity off Morocco during the last 250,000 years. Deep Sea Research Part II: Topical Studies in Oceanog…	NaN	NaN	NaN	S_site_GeoB4216_1_AR
230	GeoB4216_2	30.63	-12.4	-2325	Freudenthal, T et al. (2002): CaCO3, TOC of sediment core GeoB4216-2. doi:10.1594/PANGAEA.57860,*In Supplement to: Freudenthal, Tim; Meggers, Helge; Henderiks, Jorijntje; Kuhlmann, Holger; Moreno, Ana; Wefer, Gerold (2002): Upwelling intensity and filament activity off Morocco during the last 250,000 years. Deep Sea Research Part II: Topical Studies in Oceanography, 49(17), 3655-3674, doi:10.1016…	no	Freudenthal, T et al. (2002): CaCO3, TOC of sediment core GeoB4216-2. doi:10.1594/PANGAEA.57860,*In Supplement to: Freudenthal, Tim; Meggers, Helge; Henderiks, Jorijntje; Kuhlmann, Holger; Moreno, Ana; Wefer, Gerold (2002): Upwelling intensity and filament activity off Morocco during the last 250,000 years. Deep Sea Research Part II: Topical Studies in Oceanography, 49(17), 3655-3674, doi:10.1016…	NaN	Freudenthal, T et al. (2002): CaCO3, TOC of sediment core GeoB4216-2. doi:10.1594/PANGAEA.57860,*In Supplement to: Freudenthal, Tim; Meggers, Helge; Henderiks, Jorijntje; Kuhlmann, Holger; Moreno, Ana; Wefer, Gerold (2002): Upwelling intensity and filament activity off Morocco during the last 250,000 years. Deep Sea Research Part II: Topical Studies in Oceanography, 49(17), 3655-3674, doi:10.1016…	NaN	S_site_GeoB4216_2_AR
231	GeoB4223_1	29.02	-12.47	-777	Freudenthal, T et al. (2002): CaCO3, TOC of sediment core GeoB4223-1. doi:10.1594/PANGAEA.57862,*In Supplement to: Freudenthal, Tim; Meggers, Helge; Henderiks, Jorijntje; Kuhlmann, Holger; Moreno, Ana; Wefer, Gerold (2002): Upwelling intensity and filament activity off Morocco during the last 250,000 years. Deep Sea Research Part II: Topical Studies in Oceanography, 49(17), 3655-3674, doi:10.1016…	no	Freudenthal, T et al. (2002): CaCO3, TOC of sediment core GeoB4223-1. doi:10.1594/PANGAEA.57862,*In Supplement to: Freudenthal, Tim; Meggers, Helge; Henderiks, Jorijntje; Kuhlmann, Holger; Moreno, Ana; Wefer, Gerold (2002): Upwelling intensity and filament activity off Morocco during the last 250,000 years. Deep Sea Research Part II: Topical Studies in Oceanography, 49(17), 3655-3674, doi:10.1016…	NaN	Freudenthal, T et al. (2002): CaCO3, TOC of sediment core GeoB4223-1. doi:10.1594/PANGAEA.57862,*In Supplement to: Freudenthal, Tim; Meggers, Helge; Henderiks, Jorijntje; Kuhlmann, Holger; Moreno, Ana; Wefer, Gerold (2002): Upwelling intensity and filament activity off Morocco during the last 250,000 years. Deep Sea Research Part II: Topical Studies in Oceanography, 49(17), 3655-3674, doi:10.1016…	NaN	S_site_GeoB4223_1_AR
232	GeoB4223_2	29.02	-12.47	-775	Freudenthal, T et al. (2002): Age model, stable isotope record, CaCO3 and TOC of sediment core GeoB4223-2. doi:10.1594/PANGAEA.57858,*In Supplement to: Freudenthal, Tim; Meggers, Helge; Henderiks, Jorijntje; Kuhlmann, Holger; Moreno, Ana; Wefer, Gerold (2002): Upwelling intensity and filament activity off Morocco during the last 250,000 years. Deep Sea Research Part II: Topical Studies in Oceanog…	no	Freudenthal, T et al. (2002): Age model, stable isotope record, CaCO3 and TOC of sediment core GeoB4223-2. doi:10.1594/PANGAEA.57858,*In Supplement to: Freudenthal, Tim; Meggers, Helge; Henderiks, Jorijntje; Kuhlmann, Holger; Moreno, Ana; Wefer, Gerold (2002): Upwelling intensity and filament activity off Morocco during the last 250,000 years. Deep Sea Research Part II: Topical Studies in Oceanog…	NaN	NaN	NaN	S_site_GeoB4223_2_AR
233	GeoB4228_3	29.48	-12.99	-1638	Freudenthal, T et al. (2002): Age model and TOC of sediment core GeoB4228-3. doi:10.1594/PANGAEA.57857,*In Supplement to: Freudenthal, Tim; Meggers, Helge; Henderiks, Jorijntje; Kuhlmann, Holger; Moreno, Ana; Wefer, Gerold (2002): Upwelling intensity and filament activity off Morocco during the last 250,000 years. Deep Sea Research Part II: Topical Studies in Oceanography, 49(17), 3655-3674, doi:…	no	Freudenthal, T et al. (2002): Age model and TOC of sediment core GeoB4228-3. doi:10.1594/PANGAEA.57857,*In Supplement to: Freudenthal, Tim; Meggers, Helge; Henderiks, Jorijntje; Kuhlmann, Holger; Moreno, Ana; Wefer, Gerold (2002): Upwelling intensity and filament activity off Morocco during the last 250,000 years. Deep Sea Research Part II: Topical Studies in Oceanography, 49(17), 3655-3674, doi:…	NaN	Freudenthal, T et al. (2002): Age model and TOC of sediment core GeoB4228-3. doi:10.1594/PANGAEA.57857,*In Supplement to: Freudenthal, Tim; Meggers, Helge; Henderiks, Jorijntje; Kuhlmann, Holger; Moreno, Ana; Wefer, Gerold (2002): Upwelling intensity and filament activity off Morocco during the last 250,000 years. Deep Sea Research Part II: Topical Studies in Oceanography, 49(17), 3655-3674, doi:…	NaN	S_site_GeoB4228_3_AR
234	GeoB4240_2	28.89	-13.23	-1358	Freudenthal, T et al. (2002): Age model, stable isotope record, CaCO3 and TOC of sediment core GeoB4240-2. doi:10.1594/PANGAEA.57859,*In Supplement to: Freudenthal, Tim; Meggers, Helge; Henderiks, Jorijntje; Kuhlmann, Holger; Moreno, Ana; Wefer, Gerold (2002): Upwelling intensity and filament activity off Morocco during the last 250,000 years. Deep Sea Research Part II: Topical Studies in Oceanog…	no	Freudenthal, T et al. (2002): Age model, stable isotope record, CaCO3 and TOC of sediment core GeoB4240-2. doi:10.1594/PANGAEA.57859,*In Supplement to: Freudenthal, Tim; Meggers, Helge; Henderiks, Jorijntje; Kuhlmann, Holger; Moreno, Ana; Wefer, Gerold (2002): Upwelling intensity and filament activity off Morocco during the last 250,000 years. Deep Sea Research Part II: Topical Studies in Oceanog…	NaN	Freudenthal, T et al. (2002): Age model, stable isotope record, CaCO3 and TOC of sediment core GeoB4240-2. doi:10.1594/PANGAEA.57859,*In Supplement to: Freudenthal, Tim; Meggers, Helge; Henderiks, Jorijntje; Kuhlmann, Holger; Moreno, Ana; Wefer, Gerold (2002): Upwelling intensity and filament activity off Morocco during the last 250,000 years. Deep Sea Research Part II: Topical Studies in Oceanog…	NaN	S_site_GeoB4240_2_AR
235	GeoB4901_8	2.68	6.72	-2184	Kallweit, W et al. (2012): GDGT and n-alkane data of sediment core GeoB4901-8. doi:10.1594/PANGAEA.783637,*Supplement to: Kallweit, Wiebke; Mollenhauer, Gesine; Zabel, Matthias (2012): Multi-proxy reconstruction of terrigenous input and sea-surface temperatures in the eastern Gulf of Guinea over the last ~35 ka. Marine Geology, 319-322, 35-46, doi:10.1016/j.margeo.2012.06.007	no	Kallweit, W et al. (2012): GDGT and n-alkane data of sediment core GeoB4901-8. doi:10.1594/PANGAEA.783637,*Supplement to: Kallweit, Wiebke; Mollenhauer, Gesine; Zabel, Matthias (2012): Multi-proxy reconstruction of terrigenous input and sea-surface temperatures in the eastern Gulf of Guinea over the last ~35 ka. Marine Geology, 319-322, 35-46, doi:10.1016/j.margeo.2012.06.007	NaN	NaN	NaN	S_site_GeoB4901_8_AR
236	GeoB5801_3	29.42	34.91	-826	Al-Rousan, SA et al. (2004): (Fig. 5) Carbon and carbonate contents of sediment core GeoB5801-3. doi:10.1594/PANGAEA.78178,*In Supplement to: Al-Rousan, Saber A (2002): Ocean and climate history recorded in stable isotopes of corals and foraminifers from the northern Gulf of Aqaba. Berichte aus dem Fachbereich Geowissenschaften der UniversitŠt Bremen, 200, 116 pp	no	Al-Rousan, SA et al. (2004): (Fig. 5) Carbon and carbonate contents of sediment core GeoB5801-3. doi:10.1594/PANGAEA.78178,*In Supplement to: Al-Rousan, Saber A (2002): Ocean and climate history recorded in stable isotopes of corals and foraminifers from the northern Gulf of Aqaba. Berichte aus dem Fachbereich Geowissenschaften der UniversitŠt Bremen, 200, 116 pp	NaN	NaN	NaN	S_site_GeoB5801_3_AR
237	GeoB5810_3	29.5	34.96	-441	Al-Rousan, SA et al. (2004): (Fig. 5, 6) Carbon and carbonate content, and stable carbon isotope record of organic matter from sediment core GeoB5810-3. doi:10.1594/PANGAEA.78180,*In Supplement to: Al-Rousan, Saber A (2002): Ocean and climate history recorded in stable isotopes of corals and foraminifers from the northern Gulf of Aqaba. Berichte aus dem Fachbereich Geowissenschaften der Universit…	no	Al-Rousan, SA et al. (2004): (Fig. 5, 6) Carbon and carbonate content, and stable carbon isotope record of organic matter from sediment core GeoB5810-3. doi:10.1594/PANGAEA.78180,*In Supplement to: Al-Rousan, Saber A (2002): Ocean and climate history recorded in stable isotopes of corals and foraminifers from the northern Gulf of Aqaba. Berichte aus dem Fachbereich Geowissenschaften der Universit…	NaN	NaN	NaN	S_site_GeoB5810_3_AR
238	GeoB5844_2	27.71	34.68	-963	Arz, HW et al. (2003): CaCO3, TOC and SST of sediment core GeoB5844-2. doi:10.1594/PANGAEA.111892,*In Supplement to: Arz, Helge W; PŠtzold, JŸrgen; MŸller, Peter J; Moammar, Mustafa O (2003): Influence of Northern Hemisphere climate and global sea level rise on the restricted Red Sea marine environment during termination I. Paleoceanography, 18(2), 1053, doi:10.1029/2002PA000864	no	Arz, HW et al. (2003): (Table 1) Age determination of sediment core GeoB5844-2. doi:10.1594/PANGAEA.111896,*In Supplement to: Arz, Helge W; PŠtzold, JŸrgen; MŸller, Peter J; Moammar, Mustafa O (2003): Influence of Northern Hemisphere climate and global sea level rise on the restricted Red Sea marine environment during termination I. Paleoceanography, 18(2), 1053, doi:10.1029/2002PA000864	NaN	NaN	NaN	S_site_GeoB5844_2_AR
239	GeoB6730_1	52.15	-12.77	-704	RŸggeberg, A et al. (2007): (Fig. 5) Carbonate analyses of sediment core GeoB6730-1. doi:10.1594/PANGAEA.134617,*In Supplement to: RŸggeberg, Andres; Dullo, Wolf Christian; Dorschel, Boris; Hebbeln, Dierk (2007): Environmental changes and growth history of a cold-water carbonate mound (Propeller Mound, Porcupine Seabight). International Journal of Earth Sciences, 96(1), 57-72, doi:10.1007/s00531-…	no	Dorschel, B et al. (2007): (Table 3) Age determination of sediment core GeoB6730-1. doi:10.1594/PANGAEA.712027,*In Supplement to: Dorschel, Boris; Hebbeln, Dierk; RŸggeberg, Andres; Dullo, Wolf Christian (2007): Carbonate budget of a cold-water coral carbonate mound: Propeller Mound, Porcupine Seabight. International Journal of Earth Sciences, 96(1), 73-83, doi:10.1007/s00531-005-0493-0	NaN	NaN	NaN	S_site_GeoB6730_1_AR
240	GeoB7112_5	-24.03	-70.82	-2507	Mohtadi, M et al. (2004): Bulk components, concentration and planktonic foraminifera of sediment core GeoB7112-5. doi:10.1594/PANGAEA.228733,*In Supplement to: Mohtadi, Mahyar; Romero, Oscar E; Hebbeln, Dierk (2004): Changing marine productivity off northern Chile during the last 19,000 years: A multivariable approach. Journal of Quaternary Science, 19(4), 347-360, doi:10.1002/jqs.832	no	Mohtadi, M; Hebbeln, D (2004): (Table 2) Age determination of sediment cores of the Chilean continental margin. doi:10.1594/PANGAEA.737919,*In Supplement to: Mohtadi, Mahyar; Hebbeln, Dierk (2004): Mechanisms and variations of the paleoproductivity off northern Chile (24¡S-33¡S) during the last 40,000 years. Paleoceanography, 19, PA2023, doi:10.1029/2004PA001003	NaN	NaN	NaN	S_site_GeoB7112_5_AR
241	GeoB7139_2	-30.2	-71.9833	-3268.6	Mohtadi, M; Hebbeln, D (2005): Bulk components and planktonic foraminifera of sediment core GeoB7139-2. doi:10.1594/PANGAEA.228735,*In Supplement to: Mohtadi, Mahyar; Hebbeln, Dierk (2004): Mechanisms and variations of the paleoproductivity off northern Chile (24¡S-33¡S) during the last 40,000 years. Paleoceanography, 19, PA2023, doi:10.1029/2004PA001003	no	Mohtadi, M; Hebbeln, D (2004): (Table 2) Age determination of sediment cores of the Chilean continental margin. doi:10.1594/PANGAEA.737919,*In Supplement to: Mohtadi, Mahyar; Hebbeln, Dierk (2004): Mechanisms and variations of the paleoproductivity off northern Chile (24¡S-33¡S) during the last 40,000 years. Paleoceanography, 19, PA2023, doi:10.1029/2004PA001003	NaN	NaN	NaN	S_site_GeoB7139_2_AR
242	GeoB7165_1	-36.54	-73.67	-797	Mohtadi, M (2010): A multi-proxy investigation of sediment core GeoB7165-1 ~60 km offshore Concepci—n. doi:10.1594/PANGAEA.733242,*In Supplement to: Mohtadi, Mahyar; Rossel, Pamela E; Lange, Carina Beatriz; Pantoja, Silvio; Bšning, Philipp; Repeta, Dan; Grunwald, Maik; Lamy, Frank; Hebbeln, Dierk; Brumsack, Hans-JŸrgen (2008): Deglacial pattern of circulation and marine productivity in the upwell…	no	Mohtadi, M (2010): A multi-proxy investigation of sediment core GeoB7165-1 ~60 km offshore Concepci—n. doi:10.1594/PANGAEA.733242,*In Supplement to: Mohtadi, Mahyar; Rossel, Pamela E; Lange, Carina Beatriz; Pantoja, Silvio; Bšning, Philipp; Repeta, Dan; Grunwald, Maik; Lamy, Frank; Hebbeln, Dierk; Brumsack, Hans-JŸrgen (2008): Deglacial pattern of circulation and marine productivity in the upwell…	NaN	NaN	NaN	S_site_GeoB7165_1_AR
243	GeoB7608_1	43.49	30.2	-1202	Bahr, A (2007): Age and total organic carbon of sediment core GeoB7608-1. doi:10.1594/PANGAEA.667403,*In Supplement to: Bahr, AndrŽ; Lamy, Frank; Arz, Helge W; Major, C; Kwiecien, O; Wefer, Gerold (2008): Abrupt changes of temperature and water chemistry in the late Pleistocene and early Holocene Black Sea. Geochemistry Geophysics Geosystems, 9, Q01004, doi:10.1029/2007GC001683	no	Bahr, A (2007): Age and x-ray fluorescence measurements of sediment core GeoB7608-1. doi:10.1594/PANGAEA.667479,*In Supplement to: Bahr, AndrŽ; Lamy, Frank; Arz, Helge W; Major, C; Kwiecien, O; Wefer, Gerold (2008): Abrupt changes of temperature and water chemistry in the late Pleistocene and early Holocene Black Sea. Geochemistry Geophysics Geosystems, 9, Q01004, doi:10.1029/2007GC001683	NaN	NaN	NaN	S_site_GeoB7608_1_AR
244	GeoB7926_2	20.21	-18.45	-2500	Romero, Oscar E (2008): Diatoms, opal, total organic carbon, calcium carbonate and sea surface temperature of sediment core GeoB7926-2. doi:10.1594/PANGAEA.701397	no	Romero, Oscar E (2008): Age control points of sediment core GeoB7926-2. doi:10.1594/PANGAEA.701507	NaN	NaN	NaN	S_site_GeoB7926_2_AR
245	GeoB8903_1	38.63	-9.51	-102	Alt-Epping, U et al. (2009): Geochemical sediment parameters versus age of sediment core GeoB8903-1. doi:10.1594/PANGAEA.717804,*In Supplement to: Alt-Epping, Ulrich (2008): Late Quaternary sedimentation processes and sediment accumulation changes off Portugal. PhD Thesis, Elektronische Dissertationen an der Staats- und UniversitŠtsbibliothek Bremen, Germany, urn:nbn:de:gbv:46-diss000111503	yes	Alt-Epping, U et al. (2009): Carbon and oxygen isotope data for organic carbon and planktic foraminifers of sediment core GeoB8903-1. doi:10.1594/PANGAEA.717637,*In Supplement to: Alt-Epping, Ulrich (2008): Late Quaternary sedimentation processes and sediment accumulation changes off Portugal. PhD Thesis, Elektronische Dissertationen an der Staats- und UniversitŠtsbibliothek Bremen, Germany, urn:…	NaN	NaN	NaN	S_site_GeoB8903_1_AR
246	GeoB9526_4	12.44	-18.06	-3223	Zarriess, M; Mackensen, A (2010): (Fig. 6a) Accumulation rates, carbon and carbonate content of sediment profile GeoB9526. doi:10.1594/PANGAEA.756409,*In Supplement to: Zarriess, Michelle; Mackensen, Andreas (2010): The tropical rainbelt and productivity changes off northwest Africa: a 31,000-year high-resolution record. Marine Micropaleontology, 76(3-4), 76-91, doi:10.1016/j.marmicro.2010.06.001	no	Zarriess, M; Mackensen, A (2010): (Fig. 6a) Accumulation rates, carbon and carbonate content of sediment profile GeoB9526. doi:10.1594/PANGAEA.756409,*In Supplement to: Zarriess, Michelle; Mackensen, Andreas (2010): The tropical rainbelt and productivity changes off northwest Africa: a 31,000-year high-resolution record. Marine Micropaleontology, 76(3-4), 76-91, doi:10.1016/j.marmicro.2010.06.001	NaN	NaN	Zarriess, M; Mackensen, A (2010): (Fig. 6a) Accumulation rates, carbon and carbonate content of sediment profile GeoB9526. doi:10.1594/PANGAEA.756409,*In Supplement to: Zarriess, Michelle; Mackensen, Andreas (2010): The tropical rainbelt and productivity changes off northwest Africa: a 31,000-year high-resolution record. Marine Micropaleontology, 76(3-4), 76-91, doi:10.1016/j.marmicro.2010.06.001	S_site_GeoB9526_4_AR
247	GeoB9526_5	12.44	-18.06	-3223	Zarriess, M; Mackensen, A (2010): (Fig. 6a) Accumulation rates, carbon and carbonate content of sediment profile GeoB9526. doi:10.1594/PANGAEA.756409,*In Supplement to: Zarriess, Michelle; Mackensen, Andreas (2010): The tropical rainbelt and productivity changes off northwest Africa: a 31,000-year high-resolution record. Marine Micropaleontology, 76(3-4), 76-91, doi:10.1016/j.marmicro.2010.06.001	no	Zarriess, M; Mackensen, A (2010): (Fig. 6a) Accumulation rates, carbon and carbonate content of sediment profile GeoB9526. doi:10.1594/PANGAEA.756409,*In Supplement to: Zarriess, Michelle; Mackensen, Andreas (2010): The tropical rainbelt and productivity changes off northwest Africa: a 31,000-year high-resolution record. Marine Micropaleontology, 76(3-4), 76-91, doi:10.1016/j.marmicro.2010.06.001	NaN	NaN	Zarriess, M; Mackensen, A (2010): (Fig. 6a) Accumulation rates, carbon and carbonate content of sediment profile GeoB9526. doi:10.1594/PANGAEA.756409,*In Supplement to: Zarriess, Michelle; Mackensen, Andreas (2010): The tropical rainbelt and productivity changes off northwest Africa: a 31,000-year high-resolution record. Marine Micropaleontology, 76(3-4), 76-91, doi:10.1016/j.marmicro.2010.06.001	S_site_GeoB9526_5_AR
248	GeoB9527_5	12.43	-18.22	-3679	Zarriess, M; Mackensen, A (2010): (Fig. 6b) Accumulation rates, carbon and carbonate content of sediment profile GeoB9527. doi:10.1594/PANGAEA.756410,*In Supplement to: Zarriess, Michelle; Mackensen, Andreas (2010): The tropical rainbelt and productivity changes off northwest Africa: a 31,000-year high-resolution record. Marine Micropaleontology, 76(3-4), 76-91, doi:10.1016/j.marmicro.2010.06.001	no	Zarriess, M; Mackensen, A (2010): (Fig. 6b) Accumulation rates, carbon and carbonate content of sediment profile GeoB9527. doi:10.1594/PANGAEA.756410,*In Supplement to: Zarriess, Michelle; Mackensen, Andreas (2010): The tropical rainbelt and productivity changes off northwest Africa: a 31,000-year high-resolution record. Marine Micropaleontology, 76(3-4), 76-91, doi:10.1016/j.marmicro.2010.06.001	NaN	NaN	Zarriess, M; Mackensen, A (2010): (Fig. 6b) Accumulation rates, carbon and carbonate content of sediment profile GeoB9527. doi:10.1594/PANGAEA.756410,*In Supplement to: Zarriess, Michelle; Mackensen, Andreas (2010): The tropical rainbelt and productivity changes off northwest Africa: a 31,000-year high-resolution record. Marine Micropaleontology, 76(3-4), 76-91, doi:10.1016/j.marmicro.2010.06.001	S_site_GeoB9527_5_AR
249	GeoB9527_6	12.43	-18.22	-3684	Zarriess, M; Mackensen, A (2010): (Fig. 6b) Accumulation rates, carbon and carbonate content of sediment profile GeoB9527. doi:10.1594/PANGAEA.756410,*In Supplement to: Zarriess, Michelle; Mackensen, Andreas (2010): The tropical rainbelt and productivity changes off northwest Africa: a 31,000-year high-resolution record. Marine Micropaleontology, 76(3-4), 76-91, doi:10.1016/j.marmicro.2010.06.001	no	Zarriess, M; Mackensen, A (2010): (Fig. 6b) Accumulation rates, carbon and carbonate content of sediment profile GeoB9527. doi:10.1594/PANGAEA.756410,*In Supplement to: Zarriess, Michelle; Mackensen, Andreas (2010): The tropical rainbelt and productivity changes off northwest Africa: a 31,000-year high-resolution record. Marine Micropaleontology, 76(3-4), 76-91, doi:10.1016/j.marmicro.2010.06.001	NaN	NaN	Zarriess, M; Mackensen, A (2010): (Fig. 6b) Accumulation rates, carbon and carbonate content of sediment profile GeoB9527. doi:10.1594/PANGAEA.756410,*In Supplement to: Zarriess, Michelle; Mackensen, Andreas (2010): The tropical rainbelt and productivity changes off northwest Africa: a 31,000-year high-resolution record. Marine Micropaleontology, 76(3-4), 76-91, doi:10.1016/j.marmicro.2010.06.001	S_site_GeoB9527_6_AR
250	HUD91_039_011BC	76.81	-71.86	-823	Knudsen, KL et al. (2008): (Figure 6) Carbon analysis of HUD91/039 from the northernmost Baffin Bay. doi:10.1594/PANGAEA.785503,*In Supplement to: Knudsen, Karen Luise; Stabell, Bjorg; Seidenkrantz, Marit-Solveig; Eiriksson, J—n; Blake, Weston Jr (2008): Deglacial and Holocene conditions in northernmost Baffin Bay: sediments, foraminifera, diatoms and stable isotopes. Boreas, 37(3), 346-376, doi:…	no	Knudsen, KL et al. (2008): (Figure 6) Carbon analysis of HUD91/039 from the northernmost Baffin Bay. doi:10.1594/PANGAEA.785503,*In Supplement to: Knudsen, Karen Luise; Stabell, Bjorg; Seidenkrantz, Marit-Solveig; Eiriksson, J—n; Blake, Weston Jr (2008): Deglacial and Holocene conditions in northernmost Baffin Bay: sediments, foraminifera, diatoms and stable isotopes. Boreas, 37(3), 346-376, doi:…	NaN	NaN	NaN	S_site_HUD91_039_011BC_AR
251	HUD91_039_012P	76.81	-71.86	-823	Knudsen, KL et al. (2008): (Figure 6) Carbon analysis of HUD91/039 from the northernmost Baffin Bay. doi:10.1594/PANGAEA.785503,*In Supplement to: Knudsen, Karen Luise; Stabell, Bjorg; Seidenkrantz, Marit-Solveig; Eiriksson, J—n; Blake, Weston Jr (2008): Deglacial and Holocene conditions in northernmost Baffin Bay: sediments, foraminifera, diatoms and stable isotopes. Boreas, 37(3), 346-376, doi:…	yes	Knudsen, KL et al. (2008): (Figure 10) Stable isotopes and age analysis from Cassidulina neoteretis measured on sediment core HUD91/039-012P. doi:10.1594/PANGAEA.785497,*In Supplement to: Knudsen, Karen Luise; Stabell, Bjorg; Seidenkrantz, Marit-Solveig; Eiriksson, J—n; Blake, Weston Jr (2008): Deglacial and Holocene conditions in northernmost Baffin Bay: sediments, foraminifera, diatoms and stab…	NaN	NaN	NaN	S_site_HUD91_039_012P_AR
252	HUD91_039_012TC	76.81	-71.86	-823	Knudsen, KL et al. (2008): (Figure 6) Carbon analysis of HUD91/039 from the northernmost Baffin Bay. doi:10.1594/PANGAEA.785503,*In Supplement to: Knudsen, Karen Luise; Stabell, Bjorg; Seidenkrantz, Marit-Solveig; Eiriksson, J—n; Blake, Weston Jr (2008): Deglacial and Holocene conditions in northernmost Baffin Bay: sediments, foraminifera, diatoms and stable isotopes. Boreas, 37(3), 346-376, doi:…	no	Knudsen, KL et al. (2008): (Figure 6) Carbon analysis of HUD91/039 from the northernmost Baffin Bay. doi:10.1594/PANGAEA.785503,*In Supplement to: Knudsen, Karen Luise; Stabell, Bjorg; Seidenkrantz, Marit-Solveig; Eiriksson, J—n; Blake, Weston Jr (2008): Deglacial and Holocene conditions in northernmost Baffin Bay: sediments, foraminifera, diatoms and stable isotopes. Boreas, 37(3), 346-376, doi:…	NaN	NaN	NaN	S_site_HUD91_039_012TC_AR
253	HUG_C	21.25	110.47	-13.3	Yancheva, G et al. (2007): Geochemistry of sediment core HUG-C of Lake Huguang Maar, Southeast China. doi:10.1594/PANGAEA.587835,*In Supplement to: Yancheva, Gergana; Nowaczyk, Norbert R; Mingram, Jens; Dulski, Peter; Schettler, Georg; Negendank, Jšrg F W; Liu, Jiaqi; Sigman, Daniel M; Peterson, Larry S; Haug, Gerald H (2007): Influence of the intertropical convergence zone on the East Asian mons…	no	Yancheva, G et al. (2007): Geochemistry of sediment core HUG-C of Lake Huguang Maar, Southeast China. doi:10.1594/PANGAEA.587835,*In Supplement to: Yancheva, Gergana; Nowaczyk, Norbert R; Mingram, Jens; Dulski, Peter; Schettler, Georg; Negendank, Jšrg F W; Liu, Jiaqi; Sigman, Daniel M; Peterson, Larry S; Haug, Gerald H (2007): Influence of the intertropical convergence zone on the East Asian mons…	NaN	NaN	NaN	S_site_HUG_C_AR
254	ICDP5011_1	67.5	172.1	-169.5	Melles, M et al. (2012): TOC content in sediment core ICDP5011-1. doi:10.1594/PANGAEA.783304,*In Supplement to: Melles, Martin; Brigham-Grette, Julie; Minyuk, Pavel S; Nowaczyk, Norbert R; Wennrich, Volker; DeConto, Robert M; Anderson, Patricia A; Andreev, Andrei A; Coletti, Anthony; Cook, Timothy L; Haltia-Hovi, Eeva; Kukkonen, Maaret; Lozhkin, Anatoli V; RosŽn, Peter; Tarasov, Pavel E; Vogel, H…	no	Melles, M et al. (2012): Age-depth model of sediment core ICDP5011-1. doi:10.1594/PANGAEA.783309,*In Supplement to: Melles, Martin; Brigham-Grette, Julie; Minyuk, Pavel S; Nowaczyk, Norbert R; Wennrich, Volker; DeConto, Robert M; Anderson, Patricia A; Andreev, Andrei A; Coletti, Anthony; Cook, Timothy L; Haltia-Hovi, Eeva; Kukkonen, Maaret; Lozhkin, Anatoli V; RosŽn, Peter; Tarasov, Pavel E; Voge…	NaN	NaN	NaN	S_site_ICDP5011_1_AR
255	INMD_1_14P	8.8	-138.99	-3135	Lyle, M., A.C. Mix, and N.G. Pisias. 2002. Patterns of CaCO3 deposition in the eastern tropical Pacific Ocean for the last 150 kyr: Evidence for a southeast Pacific depositional spike during marine isotope stage (MIS) 2, Paleoceanography, V. 17, No. 2.------------------: ftp://ftp.ncdc.noaa.gov/pub/data/paleo/paleocean/sediment_files/complete/inmd114p-tab.txt	no	Lyle, M., A.C. Mix, and N.G. Pisias. 2002. Patterns of CaCO3 deposition in the eastern tropical Pacific Ocean for the last 150 kyr: Evidence for a southeast Pacific depositional spike during marine isotope stage (MIS) 2, Paleoceanography, V. 17, No. 2.------------------: ftp://ftp.ncdc.noaa.gov/pub/data/paleo/paleocean/sediment_files/complete/inmd114p-tab.txt	NaN		NaN	S_site_INMD_1_14P_AR
256	IOE1056	26.32	56.91	-65	Diester, L (1972): Organic carbon and nitrogen measurements on sediment core IOE1056, Hormus Bay (Table 4). doi:10.1594/PANGAEA.112919,*In Supplement to: Diester, Lieselotte (1972): Zur spŠtpleistozŠnen und holozŠnen Sedimentation im zentralen und šstlichen Persischen Golf. Meteor Forschungsergebnisse, Deutsche Forschungsgemeinschaft, Reihe C Geologie und Geophysik, GebrŸder BorntrŠger, Berlin, S…	no	Sirocko, Frank (2002): Sedimentology on core IOE1056. doi:10.1594/PANGAEA.77633	NaN	NaN	NaN	S_site_IOE1056_AR
257	IOW211630_9	55.38	15.4	-93.6	Nytoft, Peter (2006): Geochemistry of sediment core IOW211630-9. doi:10.1594/PANGAEA.399012	no	AndrŽn, Thomas (2006): Age determinations on sediment core IOW211630-9. doi:10.1594/PANGAEA.399134	NaN	NaN	NaN	S_site_IOW211630_9_AR
258	IOW211660_1	57.28	20.12	-240.3	AndrŽn, Thomas (1999): Total organic carbon of sediment core IOW211660-1. doi:10.1594/PANGAEA.55650	no	Kotilainen, Aarno (2006): Age model of sediment core IOW211660-1. doi:10.1594/PANGAEA.407734	NaN	NaN	NaN	S_site_IOW211660_1_AR
259	IOW211660_6	57.28	20.12	-241.3	Struck, Ulrich; Vo§, Maren (1999): Carbon nitrogene and stable isotopes of sediment core IOW211660-6. doi:10.1594/PANGAEA.55348	no	Kotilainen, Aarno (2006): Age model of sediment core IOW211660-6. doi:10.1594/PANGAEA.407735	NaN	NaN	NaN	S_site_IOW211660_6_AR
260	IOW226660_5	-24.11	12.77	-1821	Mollenhauer, G; MŸller, PJ (2002): TOC, CaCO3 and C/N ratio of sediment core IOW226660-5. Leibniz Institute for Baltic Sea Research, WarnemŸnde, doi:10.1594/PANGAEA.80970,*In Supplement to: Mollenhauer, Gesine; Eglinton, Timothy I; Ohkouchi, Naohiko; Schneider, Ralph R; MŸller, Peter J; Grootes, Pieter Meiert; Rullkštter, JŸrgen (2003): Asynchronous alkenone and foraminifera records from the Beng…	no	Mollenhauer, G (2002): Foraminifera conventional radiocarbon age data of sediment core IOW226660-5. Leibniz Institute for Baltic Sea Research, WarnemŸnde, doi:10.1594/PANGAEA.80960,*In Supplement to: Mollenhauer, Gesine; Eglinton, Timothy I; Ohkouchi, Naohiko; Schneider, Ralph R; MŸller, Peter J; Grootes, Pieter Meiert; Rullkštter, JŸrgen (2003): Asynchronous alkenone and foraminifera records fro…	NaN	NaN	NaN	S_site_IOW226660_5_AR
261	IOW226920_3	-22.45	12.36	-1683	Mollenhauer, G; MŸller, PJ (2002): TOC, CaCO3 and C/N ratio of sediment core IOW226920-3. Leibniz Institute for Baltic Sea Research, WarnemŸnde, doi:10.1594/PANGAEA.80972,*In Supplement to: Mollenhauer, Gesine; Eglinton, Timothy I; Ohkouchi, Naohiko; Schneider, Ralph R; MŸller, Peter J; Grootes, Pieter Meiert; Rullkštter, JŸrgen (2003): Asynchronous alkenone and foraminifera records from the Beng…	no	Mollenhauer, G (2002): Bulk organic carbon conventional radiocarbon age data of sediment core IOW226920-3. Leibniz Institute for Baltic Sea Research, WarnemŸnde, doi:10.1594/PANGAEA.80978,*In Supplement to: Mollenhauer, Gesine; Eglinton, Timothy I; Ohkouchi, Naohiko; Schneider, Ralph R; MŸller, Peter J; Grootes, Pieter Meiert; Rullkštter, JŸrgen (2003): Asynchronous alkenone and foraminifera reco…	NaN	Mollenhauer, G; MŸller, PJ (2002): TOC, CaCO3 and C/N ratio of sediment core IOW226920-3. Leibniz Institute for Baltic Sea Research, WarnemŸnde, doi:10.1594/PANGAEA.80972,*In Supplement to: Mollenhauer, Gesine; Eglinton, Timothy I; Ohkouchi, Naohiko; Schneider, Ralph R; MŸller, Peter J; Grootes, Pieter Meiert; Rullkštter, JŸrgen (2003): Asynchronous alkenone and foraminifera records from the Beng…	NaN	S_site_IOW226920_3_AR
262	JH05	54.27	22.82	-229	Lauterbach, S et al. (2010): Carbon analysis on composite core JH05. doi:10.1594/PANGAEA.743112,*In Supplement to: Lauterbach, Stefan; Brauer, Achim; Andersen, Nils; Danielopol, Dan L; Dulski, Peter; HŸls, Matthias; Milecka, Krystyna; Namiotko, Tadeusz; Plessen, Birgit; von Grafenstein, Ulrich; DecLakes participants (2010): Multi-proxy evidence for early to mid-Holocene environmental and climatic…	no	Lauterbach, S et al. (2010): Age model of composite core JH05. doi:10.1594/PANGAEA.743109,*In Supplement to: Lauterbach, Stefan; Brauer, Achim; Andersen, Nils; Danielopol, Dan L; Dulski, Peter; HŸls, Matthias; Milecka, Krystyna; Namiotko, Tadeusz; Plessen, Birgit; von Grafenstein, Ulrich; DecLakes participants (2010): Multi-proxy evidence for early to mid-Holocene environmental and climatic chang…	NaN	NaN	NaN	S_site_JH05_AR
263	JM99_1200	69.27	69.42	-476	Knies, J et al. (2003): Bulk analysis of sediment core JM99-1200. doi:10.1594/PANGAEA.134915,*In Supplement to: Knies, Jochen; Hald, Morten; Ebbesen, Hanne; Mann, Ute; Vogt, Christoph (2003): A deglacial-middle Holocene record of biogenic sedimentation and paleoproductivity changes from the northern Norwegian continental shelf. Paleoceanography, 18(4), 1096, doi:10.1029/2002PA000872	no	Knies, J et al. (2003): (Table 1) Age determination of sediment core JM99-1200. doi:10.1594/PANGAEA.736920,*In Supplement to: Knies, Jochen; Hald, Morten; Ebbesen, Hanne; Mann, Ute; Vogt, Christoph (2003): A deglacial-middle Holocene record of biogenic sedimentation and paleoproductivity changes from the northern Norwegian continental shelf. Paleoceanography, 18(4), 1096, doi:10.1029/2002PA000872	NaN	NaN	NaN	S_site_JM99_1200_AR
264	JR141_VC424	-73.45	-115.2	-1073	Smith, JA et al. (2010): Physical properties and geochemistry of sediment core JR141_VC424. doi:10.1594/PANGAEA.754847,*In Supplement to: Smith, James A; Hillenbrand, Claus-Dieter; Kuhn, Gerhard; Larter, Robert D; Graham, Alastair GC; Ehrmann, Werner U; Moreton, Steven Grahame; Forwick, Matthias (2011): Deglacial history of the West Antarctic Ice Sheet in the western Amundsen Sea Embayment. Quate…	no	Hillenbrand, C-D et al. (2010): Age determination of sediment core JR141_VC424. doi:10.1594/PANGAEA.714856,*In Supplement to: Hillenbrand, Claus-Dieter; Smith, James A; Kuhn, Gerhard; Esper, Oliver; Gersonde, Rainer; Larter, Robert D; Maher, Barbara A; Moreton, Steven Grahame; Shimmield, Tracy M; Korte, Monika (2010): Age assignment of a diatomaceous ooze deposited in the western Amundsen Sea Emb…	NaN	NaN	NaN	S_site_JR141_VC424_AR
265	KC20B	33.68	32.71	-882	Doose, Heidi (2001): (Table 2e) Alkenones, stable isotopes and sea surface temperature from sediment core KC20B. doi:10.1594/PANGAEA.59765	no	Doose, Heidi (2001): (Table 2e) Alkenones, stable isotopes and sea surface temperature from sediment core KC20B. doi:10.1594/PANGAEA.59765	NaN	NaN	NaN	S_site_KC20B_AR
266	KET82_16	41.31	17.59	-1166	Fontugne, MR et al. (1989): (Table 1a) Carbon isotopic composition and content of organic matter in sediment core KET82-16. doi:10.1594/PANGAEA.52365,*In Supplement to: Fontugne, Michel R; Paterne, Martine; Calvert, Stephen E; Murat, Anne; Guichard, Francois; Arnold, Maurice (1989): Adriatic deep water formation during the Holocene: implication for the reoxygenation of the deep eastern Mediterran…	no	Caralp, M (2006): _Age determination of sediment core KET82-16. doi:10.1594/PANGAEA.407595	NaN	NaN	NaN	S_site_KET82_16_AR
267	KF09	37.11	-32.29	-2655	Richter, Thomas (2001): Carbon and carbonate content of core GEOFAR KF09 sediment samples. doi:10.1594/PANGAEA.66341	yes	Pflaumann, U et al. (2003): Sea surface temperatures of the last glacial maximum, GLAMAP. doi:10.1594/PANGAEA.55158,*In Supplement to: Pflaumann, Uwe; Sarnthein, Michael; Chapman, Mark R; de Abreu, Lucia; Funnell, Brain M; HŸls, Matthias; Kiefer, Thorsten; Maslin, Mark A; Schulz, Hartmut; Swallow, John; van Kreveld, Shirley A; Vautravers, Maryline J; Vogelsang, Elke; Weinelt, Mara (2003): Glacial…	NaN	Richter, Thomas (2001): Metal accumulation rate of sediment core GEOFAR KF09. doi:10.1594/PANGAEA.66346	NaN	S_site_KF09_AR
268	KF13	37.58	-31.84	-2690	Richter, Thomas (2001): Carbon and carbonate content of core GEOFAR KF13 sediment samples. doi:10.1594/PANGAEA.66342	yes	Pflaumann, U et al. (2003): Sea surface temperatures of the last glacial maximum, GLAMAP. doi:10.1594/PANGAEA.55158,*In Supplement to: Pflaumann, Uwe; Sarnthein, Michael; Chapman, Mark R; de Abreu, Lucia; Funnell, Brain M; HŸls, Matthias; Kiefer, Thorsten; Maslin, Mark A; Schulz, Hartmut; Swallow, John; van Kreveld, Shirley A; Vautravers, Maryline J; Vogelsang, Elke; Weinelt, Mara (2003): Glacial…	NaN	Richter, Thomas (2001): Metal accumulation rate of sediment core GEOFAR KF13. doi:10.1594/PANGAEA.66347	NaN	S_site_KF13_AR
269	KF16	38	-31.13	-3050	Richter, Thomas (2001): Carbon and carbonate content of core GEOFAR KF16 sediment samples. doi:10.1594/PANGAEA.66343	yes	Richter, Thomas (2001): Age model and sedimentation rates of core GEOFAR KF16. doi:10.1594/PANGAEA.66314*Richter, Thomas (2001): Accumulation rates of sediment core GEOFAR KF16. doi:10.1594/PANGAEA.66348	NaN	Richter, Thomas (2001): Accumulation rates of sediment core GEOFAR KF16. doi:10.1594/PANGAEA.66348	NaN	S_site_KF16_AR
270	KS04	38.08	-30.6	-2184	Richter, Thomas (2002): Carbon and carbonate content of core GEOFAR KS04 sediment samples. doi:10.1594/PANGAEA.77081	yes	Richter, Thomas (2001): Age model and sedimentation rates of core GEOFAR Ac.91 KS04. doi:10.1594/PANGAEA.66200*Richter, Thomas (2001): Metal accumulation rate of sediment core GEOFAR KS04. doi:10.1594/PANGAEA.66345	NaN	Richter, Thomas (2001): Metal accumulation rate of sediment core GEOFAR KS04. doi:10.1594/PANGAEA.66345	NaN	S_site_KS04_AR
271	KT05_7_PC_02	41	140.77	-61	Kawahata, H et al. (2009): (Table 1) Ages, dry bulk densities, and UK'37, sea surface temperatures, contents and fluxes of C37 alkenone of sediment core KT05-7_PC-02. doi:10.1594/PANGAEA.705420,*In Supplement to: Kawahata, Hodaka; Yamamoto, Hisashi; Ohkushi, Ken«ichi; Yokoyama, Yusuke; Kimoto, Katsunori; Ohshima, Hideki; Matsuzaki, Hiroyuki (2009): Changes of environments and human activity at th…	no	Kawahata, H et al. (2009): (Table 1) Ages, dry bulk densities, and UK'37, sea surface temperatures, contents and fluxes of C37 alkenone of sediment core KT05-7_PC-02. doi:10.1594/PANGAEA.705420,*In Supplement to: Kawahata, Hodaka; Yamamoto, Hisashi; Ohkushi, Ken«ichi; Yokoyama, Yusuke; Kimoto, Katsunori; Ohshima, Hideki; Matsuzaki, Hiroyuki (2009): Changes of environments and human activity at th…	NaN	NaN	Kawahata, H et al. (2009): (Table 1) Ages, dry bulk densities, and UK'37, sea surface temperatures, contents and fluxes of C37 alkenone of sediment core KT05-7_PC-02. doi:10.1594/PANGAEA.705420,*In Supplement to: Kawahata, Hodaka; Yamamoto, Hisashi; Ohkushi, Ken«ichi; Yokoyama, Yusuke; Kimoto, Katsunori; Ohshima, Hideki; Matsuzaki, Hiroyuki (2009): Changes of environments and human activity at th…	S_site_KT05_7_PC_02_AR
272	KT94_15_PC9	39.57	139.4	-807	Crusius, J., T.F. Pedersen, S.E. Calvert, G.L. Cowie, and T. Oba. 1999. A 36kyr geochemical record from the Sea of Japan of organic matter flux variations and changes in intermediate water oxygen concentrations. Paleoceanography 14(2):248-259.------------------: ftp://ftp.ncdc.noaa.gov/pub/data/paleo/paleocean/sediment_files/complete/kt9415p9-tab.txt	no	Crusius, J., T.F. Pedersen, S.E. Calvert, G.L. Cowie, and T. Oba. 1999. A 36kyr geochemical record from the Sea of Japan of organic matter flux variations and changes in intermediate water oxygen concentrations. Paleoceanography 14(2):248-259.------------------: ftp://ftp.ncdc.noaa.gov/pub/data/paleo/paleocean/sediment_files/complete/kt9415p9-tab.txt	NaN	NaN	NaN	S_site_KT94_15_PC9_AR
273	L13_81_G117	38.17	-123.36	-695	Gardner, J.V., W.E. Dean, and P. Dartnell. 1997. Biogenic sedimentation beneath the California Current system for the past 30 kyr and its paleoceanographic significance. Paleoceanography 12:207-225.------------------: ftp://ftp.ncdc.noaa.gov/pub/data/paleo/paleocean/sediment_files/complete/l13-g117-tab.txt	yes	Gardner, JV et al. (1997): Age model on sediment core L13-81-G117. United States Geological Survey, Eastern Region and Headquarters, Reston, doi:10.1594/PANGAEA.399900,*In Supplement to: Gardner, James V; Dean, Walter E; Dartnell, Peter (1997): Biogenic sedimentation beneath the California Current system for the past 30 kyr and its paleoceanographic significance. Paleoceanography, 12(2), 207-226,…	NaN		NaN	S_site_L13_81_G117_AR
274	L13_81_G138	38.41	-123.97	-2531	Gardner, J.V., W.E. Dean, and P. Dartnell. 1997. Biogenic sedimentation beneath the California Current system for the past 30 kyr and its paleoceanographic significance. Paleoceanography 12:207-225.------------------: ftp://ftp.ncdc.noaa.gov/pub/data/paleo/paleocean/sediment_files/complete/l13-g138-tab.txt	yes	Gardner, JV et al. (1997): Age model on sediment core L13-81-G138. United States Geological Survey, Eastern Region and Headquarters, Reston, doi:10.1594/PANGAEA.399901,*In Supplement to: Gardner, James V; Dean, Walter E; Dartnell, Peter (1997): Biogenic sedimentation beneath the California Current system for the past 30 kyr and its paleoceanographic significance. Paleoceanography, 12(2), 207-226,…	NaN		NaN	S_site_L13_81_G138_AR
275	LV28_42_4	51.71	150.99	-1041	NŸrnberg, D; Tiedemann, R (2004): (Appendix 4) Sedimentology of core LV28-42-4. doi:10.1594/PANGAEA.218135,*In Supplement to: NŸrnberg, Dirk; Tiedemann, Ralf (2004): Environmental change in the Sea of Okhotsk during the last 1.1 million years. Paleoceanography, 19, PA4011, doi:10.1029/2004PA001023	yes	NŸrnberg, D; Tiedemann, R (2004): (Appendix 4) Sedimentology of core LV28-42-4. doi:10.1594/PANGAEA.218135,*In Supplement to: NŸrnberg, Dirk; Tiedemann, Ralf (2004): Environmental change in the Sea of Okhotsk during the last 1.1 million years. Paleoceanography, 19, PA4011, doi:10.1029/2004PA001023*NŸrnberg, D; Tiedemann, R (2004): (Appendix 6) Stable oxygen isotope ratios of benthic foraminifera …	NaN	NŸrnberg, D; Tiedemann, R (2004): (Appendix 4) Sedimentology of core LV28-42-4. doi:10.1594/PANGAEA.218135,*In Supplement to: NŸrnberg, Dirk; Tiedemann, Ralf (2004): Environmental change in the Sea of Okhotsk during the last 1.1 million years. Paleoceanography, 19, PA4011, doi:10.1029/2004PA001023	NaN	S_site_LV28_42_4_AR
276	LagPotAike	-51.96	-70.38	-116	Zhu, J et al. (2012): Layer description, carbon and nitrogen content and stable isotope record of bulk sedimentary organic matter from Laguna Potrok Aike. doi:10.1594/PANGAEA.801646,*Supplement to: Zhu, Jiayun; LŸcke, Andreas; Wissel, Holger; MŸller, Daniela; Mayr, Christoph; Ohlendorf, Christian; Zolitschka, Bernd; PASADO Science Team (2012): The last Glacial-Interglacial transition in Patagonia…	no	Zhu, J et al. (2012): Layer description, carbon and nitrogen content and stable isotope record of bulk sedimentary organic matter from Laguna Potrok Aike. doi:10.1594/PANGAEA.801646,*Supplement to: Zhu, Jiayun; LŸcke, Andreas; Wissel, Holger; MŸller, Daniela; Mayr, Christoph; Ohlendorf, Christian; Zolitschka, Bernd; PASADO Science Team (2012): The last Glacial-Interglacial transition in Patagonia…	NaN	NaN	NaN	S_site_LagPotAike_AR
277	Lz1005	-70.56	68.03	-30.5	Wagner, Bernd; Melles, Martin (2006): Sedimentological bulk parameters from core profile Lz1005. doi:10.1594/PANGAEA.351145	no	Wagner, Bernd; Melles, Martin (2006): Sedimentological bulk parameters from core profile Lz1005. doi:10.1594/PANGAEA.351145	NaN	Wagner, Bernd; Melles, Martin (2006): Sedimentological bulk parameters from core profile Lz1005. doi:10.1594/PANGAEA.351145	NaN	S_site_Lz1005_AR
278	Lz1021	-77.61	163.14	-18.3	Wagner, B et al. (2011): Sedimentology on profile Lz1021. doi:10.1594/PANGAEA.773215,*In Supplement to: Wagner, Bernd; Melles, Martin; Doran, Peter T; Kenig, Fabien; Forman, Steven L; Pierau, Roberto; Allen, Phillip (2006): Glacial and postglacial sedimentation in the Fryxell basin, Taylor Valley, southern Victoria Land, Antarctica. Palaeogeography, Palaeoclimatology, Palaeoecology, 241, 320-337,…	no	Wagner, B et al. (2011): Sedimentology on profile Lz1021. doi:10.1594/PANGAEA.773215,*In Supplement to: Wagner, Bernd; Melles, Martin; Doran, Peter T; Kenig, Fabien; Forman, Steven L; Pierau, Roberto; Allen, Phillip (2006): Glacial and postglacial sedimentation in the Fryxell basin, Taylor Valley, southern Victoria Land, Antarctica. Palaeogeography, Palaeoclimatology, Palaeoecology, 241, 320-337,…	NaN	Wagner, B et al. (2011): Sedimentology on profile Lz1021. doi:10.1594/PANGAEA.773215,*In Supplement to: Wagner, Bernd; Melles, Martin; Doran, Peter T; Kenig, Fabien; Forman, Steven L; Pierau, Roberto; Allen, Phillip (2006): Glacial and postglacial sedimentation in the Fryxell basin, Taylor Valley, southern Victoria Land, Antarctica. Palaeogeography, Palaeoclimatology, Palaeoecology, 241, 320-337,…	NaN	S_site_Lz1021_AR
279	Lz1084	41.03	20.72	-250	Wagner, B et al. (2011): Fig. 4 Sedimentology of core Lz1084 from the central lake basin. doi:10.1594/PANGAEA.760952,*In Supplement to: Wagner, Bernd; Reicherter, Klaus; Daut, Gerhard; Wessels, Martin; Matzinger, Andreas; Schwalb, Antje; Spirkovski, Zoran; Sanxhaku, Mitat (2008): The potential of Lake Ohrid for long-term palaeoenvironmental reconstructions. Palaeogeography, Palaeoclimatology, Pal…	no	Reicherter, K et al. (2011): Table 2 Radiocarbon ages determined on bulk TOC from core Lz1084, Lake Ohrid. doi:10.1594/PANGAEA.760951,*In Supplement to: Wagner, Bernd; Reicherter, Klaus; Daut, Gerhard; Wessels, Martin; Matzinger, Andreas; Schwalb, Antje; Spirkovski, Zoran; Sanxhaku, Mitat (2008): The potential of Lake Ohrid for long-term palaeoenvironmental reconstructions. Palaeogeography, Palae…	NaN	NaN	NaN	S_site_Lz1084_AR
280	Lz1103	76.42	-18.75	-6.4	Klug, M et al. (2009): (Fig. 4) Sedimentology of core Lz1103 from Duck Lake. doi:10.1594/PANGAEA.715030,*In Supplement to: Klug, Martin; Schmidt, Steffi; Bennike, Ole; Heiri, Oliver; Melles, Martin; Wagner, Bernd (2009): Lake sediments from Store Koldewey, Northeast Greenland, as archive of Late Pleistocene and Holocene climatic and environmental changes. Boreas, 38(1), 59-71, doi:10.1111/j.1502-…	no	Klug, M et al. (2009): (Fig. 4) Sedimentology of core Lz1103 from Duck Lake. doi:10.1594/PANGAEA.715030,*In Supplement to: Klug, Martin; Schmidt, Steffi; Bennike, Ole; Heiri, Oliver; Melles, Martin; Wagner, Bernd (2009): Lake sediments from Store Koldewey, Northeast Greenland, as archive of Late Pleistocene and Holocene climatic and environmental changes. Boreas, 38(1), 59-71, doi:10.1111/j.1502-…	NaN	NaN	NaN	S_site_Lz1103_AR
281	Lz1104_1	76.43	-18.76	-6.1	Wagner, B et al. (2008): Fig. 8 (a) Bulk sedimentology of core Lz1104-1. doi:10.1594/PANGAEA.760680,*In Supplement to: Wagner, Bernd; Bennike, Ole; Bos, Johanna A A; Cremer, Holger; Lotter, AndrŽ F; Melles, Martin (2008): A multidisciplinary study of Holocene sediment records from Hjort S¿ on Store Koldewey, Northeast Greenland. Journal of Paleolimnology, 39(3), 381-398, doi:10.1007/s10933-007-91…	no	Wagner, B et al. (2008): Fig. 8 (a) Bulk sedimentology of core Lz1104-1. doi:10.1594/PANGAEA.760680,*In Supplement to: Wagner, Bernd; Bennike, Ole; Bos, Johanna A A; Cremer, Holger; Lotter, AndrŽ F; Melles, Martin (2008): A multidisciplinary study of Holocene sediment records from Hjort S¿ on Store Koldewey, Northeast Greenland. Journal of Paleolimnology, 39(3), 381-398, doi:10.1007/s10933-007-91…	NaN	NaN	NaN	S_site_Lz1104_1_AR
282	M1_105KK	11.27	53.54	-3535	Marchig, V (1974): Total organic carbon, nitrogen and phosphorus oxygen content of sediment core M1_105KK, Arabian Sea, African continental margin (Appendix). doi:10.1594/PANGAEA.509857,*In Supplement to: Marchig, Vesna (1974): Zur Geochemie rezenter Sedimente des Indischen Ozeans II. Arabisches Meer, afrikanischer Kontinentalrand und Vergleich mit dem indisch-pakistanischen Kontinentalrand. Mete…	yes	Sirocko, Frank (2002): Sedimentology on core IOE105KK. doi:10.1594/PANGAEA.77634*Schulz, Hartmut (2003): Sea surface temperatures calculated for today from planktic foraminifera. doi:10.1594/PANGAEA.134165	NaN	Sirocko, Frank (2002): Sedimentology on core IOE105KK. doi:10.1594/PANGAEA.77634	NaN	S_site_M1_105KK_AR
283	M1_114KK	8.01	51.21	-3843	Marchig, V (1974): Total organic carbon, nitrogen and phosphorus oxygen content of sediment core M1_114KK, Arabian Sea, African continental margin (Appendix). doi:10.1594/PANGAEA.725424,*In Supplement to: Marchig, Vesna (1974): Zur Geochemie rezenter Sedimente des Indischen Ozeans II. Arabisches Meer, afrikanischer Kontinentalrand und Vergleich mit dem indisch-pakistanischen Kontinentalrand. Mete…	no	Sirocko, Frank (2002): Sedimentology on core IOE114KK. doi:10.1594/PANGAEA.77693	NaN	Sirocko, Frank (2002): Sedimentology on core IOE114KK. doi:10.1594/PANGAEA.77693	NaN	S_site_M1_114KK_AR
284	M1_143KK	1.25	44.78	-1522	Marchig, V (1974): Total organic carbon, nitrogen and phosphorus oxygen content of sediment core M1_143KK, Arabian Sea, African continental margin (Appendix). doi:10.1594/PANGAEA.726211,*In Supplement to: Marchig, Vesna (1974): Zur Geochemie rezenter Sedimente des Indischen Ozeans II. Arabisches Meer, afrikanischer Kontinentalrand und Vergleich mit dem indisch-pakistanischen Kontinentalrand. Mete…	yes	Sirocko, Frank (2002): Sedimentology on core IOE143KK. doi:10.1594/PANGAEA.77635*Schulz, Hartmut (2003): Sea surface temperatures calculated for today from planktic foraminifera. doi:10.1594/PANGAEA.134165	NaN	Sirocko, Frank (2002): Sedimentology on core IOE143KK. doi:10.1594/PANGAEA.77635	NaN	S_site_M1_143KK_AR
285	M1_162KK	4.08	50.43	-940	Marchig, V (1974): Total organic carbon, nitrogen and phosphorus oxygen content of sediment core M1_162KK, Arabian Sea, African continental margin (Appendix). doi:10.1594/PANGAEA.509872,*In Supplement to: Marchig, Vesna (1974): Zur Geochemie rezenter Sedimente des Indischen Ozeans II. Arabisches Meer, afrikanischer Kontinentalrand und Vergleich mit dem indisch-pakistanischen Kontinentalrand. Mete…	no	Sirocko, Frank (2002): Sedimentology on core IOE162KK. doi:10.1594/PANGAEA.77636	NaN	Sirocko, Frank (2002): Sedimentology on core IOE162KK. doi:10.1594/PANGAEA.77636	NaN	S_site_M1_162KK_AR
286	M1_169SK	3.56	53.65	-3620	Marchig, V (1974): Total organic carbon, nitrogen and phosphorus oxygen content of sediment core M1_169SK, Arabian Sea, African continental margin (Appendix). doi:10.1594/PANGAEA.509885,*In Supplement to: Marchig, Vesna (1974): Zur Geochemie rezenter Sedimente des Indischen Ozeans II. Arabisches Meer, afrikanischer Kontinentalrand und Vergleich mit dem indisch-pakistanischen Kontinentalrand. Mete…	no	Sirocko, Frank (2002): Sedimentology on core IOE169SK. doi:10.1594/PANGAEA.77637	NaN	Sirocko, Frank (2002): Sedimentology on core IOE169SK. doi:10.1594/PANGAEA.77637	NaN	S_site_M1_169SK_AR
287	M1_181SK	7.5	71.06	-4122	Marchig, V (1972): Geochmistry of sediment core M1_181SK from the Indian Ocean (Appendix). doi:10.1594/PANGAEA.475968,*In Supplement to: Marchig, Vesna (1972): Zur Geochemie rezenter Sedimente des Indischen Ozeans. Meteor Forschungsergebnisse, Deutsche Forschungsgemeinschaft, Reihe C Geologie und Geophysik, GebrŸder BorntrŠger, Berlin, Stuttgart, C11, 1-104	no	Sirocko, Frank (2002): Sedimentology on core IOE181SK. doi:10.1594/PANGAEA.77638	NaN	Sirocko, Frank (2002): Sedimentology on core IOE181SK. doi:10.1594/PANGAEA.77638	NaN	S_site_M1_181SK_AR
288	M1_182SK	8.77	73.7	-2234	Marchig, V (1972): Geochmistry of sediment core M1_182SK from the Indian Ocean (Appendix). doi:10.1594/PANGAEA.475969,*In Supplement to: Marchig, Vesna (1972): Zur Geochemie rezenter Sedimente des Indischen Ozeans. Meteor Forschungsergebnisse, Deutsche Forschungsgemeinschaft, Reihe C Geologie und Geophysik, GebrŸder BorntrŠger, Berlin, Stuttgart, C11, 1-104	no	Sirocko, Frank (2002): Sedimentology on core IOE182SK. doi:10.1594/PANGAEA.77695	NaN	Sirocko, Frank (2002): Sedimentology on core IOE182SK. doi:10.1594/PANGAEA.77695	NaN	S_site_M1_182SK_AR
289	M1_232SK	21.78	64.6	-3098	Marchig, V (1972): Geochmistry of sediment core M1_232SK from the Indian Ocean (Appendix). doi:10.1594/PANGAEA.475970,*In Supplement to: Marchig, Vesna (1972): Zur Geochemie rezenter Sedimente des Indischen Ozeans. Meteor Forschungsergebnisse, Deutsche Forschungsgemeinschaft, Reihe C Geologie und Geophysik, GebrŸder BorntrŠger, Berlin, Stuttgart, C11, 1-104	no	Sirocko, Frank (2002): Sedimentology on core IOE232SK. doi:10.1594/PANGAEA.77640	NaN	Sirocko, Frank (2002): Sedimentology on core IOE232SK. doi:10.1594/PANGAEA.77640	NaN	S_site_M1_232SK_AR
290	M25_4_KL11	36.75	17.72	-3376	Martinez-Ruiz, FC et al. (2000): Geochemistry on sapropel deposition in the eastern Mediterranean from core M25/4-KL11. doi:10.1594/PANGAEA.738197,*In Supplement to: Martinez-Ruiz, Francisca C; Kastner, Miriam; Paytan, Adina; Ortega-Huertas, M; Bernasconi, Stefano M (2000): Geochemical evidence for enhanced productivity during S1 sapropel deposition in the eastern Mediterranean. Paleoceanography,…	no	Allen, JRM et al. (1999): (Figure 3i) Stable isotope ratios in foraminifera from sediment core M25/4-KL11. doi:10.1594/PANGAEA.707071,*In Supplement to: Allen, Judy R M; Brandt, Ute; Brauer, Achim; Huntley, Brian; Keller, Jšrg; Kraml, Michael; Mackensen, Andreas; Mingram, Jens; Negendank, Jšrg F W; Nowaczyk, Norbert R; Watts, William A; Wulf, Sabine; Zolitschka, Bernd; Hubberten, Hans-Wolfgang; O…	NaN	NaN	NaN	S_site_M25_4_KL11_AR
291	M35003_4	12.0867	-61.2467	-1299	HŸls, Matthias (1999): Total organic carbon and Calcium carbonate of sediment core M35003-4. doi:10.1594/PANGAEA.55753	yes	Pflaumann, U et al. (2003): Sea surface temperatures of the last glacial maximum, GLAMAP. doi:10.1594/PANGAEA.55158,*In Supplement to: Pflaumann, Uwe; Sarnthein, Michael; Chapman, Mark R; de Abreu, Lucia; Funnell, Brain M; HŸls, Matthias; Kiefer, Thorsten; Maslin, Mark A; Schulz, Hartmut; Swallow, John; van Kreveld, Shirley A; Vautravers, Maryline J; Vogelsang, Elke; Weinelt, Mara (2003): Glacial…	NaN	NaN	NaN	S_site_M35003_4_AR
292	M40_4_SL67	34.81	27.3	-2157	Weldeab, S et al. (2003): Calcium carbonate and total organic carbon of sediment core M40/4_SL67 in the eastern Mediterranean Sea. doi:10.1594/PANGAEA.69915,*In Supplement to: Weldeab, Syee; Emeis, Kay-Christian; Hemleben, Christoph; Schmiedl, Gerhard; Schulz, Hartmut (2003): Spatial productivity variations during formation of sapropels S5 and S6 in the Mediterranean Sea: Evidence from Ba content…	no	Weldeab, S et al. (2003): Age and stable oxygen isotope ratios of Globigerinoides ruber from sediment core M40/4_SL67 in the eastern Mediterranean Sea. doi:10.1594/PANGAEA.69824,*In Supplement to: Weldeab, Syee; Emeis, Kay-Christian; Hemleben, Christoph; Schmiedl, Gerhard; Schulz, Hartmut (2003): Spatial productivity variations during formation of sapropels S5 and S6 in the Mediterranean Sea: Evi…	NaN	NaN	NaN	S_site_M40_4_SL67_AR
293	M40_4_SL87	38.99	4.02	-1897	Weldeab, S et al. (2003): Calcium carbonate and total organic carbon of sediment core M40/4_SL87 in the western mediterranean Sea. doi:10.1594/PANGAEA.69920,*In Supplement to: Weldeab, Syee; Emeis, Kay-Christian; Hemleben, Christoph; Schmiedl, Gerhard; Schulz, Hartmut (2003): Spatial productivity variations during formation of sapropels S5 and S6 in the Mediterranean Sea: Evidence from Ba content…	no	Weldeab, S et al. (2003): Age and stable oxygen isotope ratios of Globigerinoides ruber from sediment core M40/4_SL87 in the western Mediterranean Sea. doi:10.1594/PANGAEA.69826,*In Supplement to: Weldeab, Syee; Emeis, Kay-Christian; Hemleben, Christoph; Schmiedl, Gerhard; Schulz, Hartmut (2003): Spatial productivity variations during formation of sapropels S5 and S6 in the Mediterranean Sea: Evi…	NaN	NaN	NaN	S_site_M40_4_SL87_AR
294	M44_1_KL71	40.84	27.76	-566	Sperling, MR et al. (2003): Planktic foraminifera and paleoclimate temperature and salinity calculations from sediment core M44/1 GeoTŸ KL71. doi:10.1594/PANGAEA.89473,*In Supplement to: Sperling, Michael R; Schmiedl, Gerhard; Hemleben, Christoph; Emeis, Kay-Christian; Erlenkeuser, Helmut; Grootes, Pieter Meiert (2003): Black Sea impact on the formation of eastern Mediterranean sapropel S1? Evide…	no	Sperling, MR et al. (2003): Planktic foraminifera and paleoclimate temperature and salinity calculations from sediment core M44/1 GeoTŸ KL71. doi:10.1594/PANGAEA.89473,*In Supplement to: Sperling, Michael R; Schmiedl, Gerhard; Hemleben, Christoph; Emeis, Kay-Christian; Erlenkeuser, Helmut; Grootes, Pieter Meiert (2003): Black Sea impact on the formation of eastern Mediterranean sapropel S1? Evide…	NaN	NaN	NaN	S_site_M44_1_KL71_AR
295	M44_3_KL83	32.61	34.14	-1433	Weldeab, S et al. (2003): Calcium carbonate and total organic carbon of sediment core M44/3_KL83 in the eastern Mediterranean Sea. doi:10.1594/PANGAEA.69859,*In Supplement to: Weldeab, Syee; Emeis, Kay-Christian; Hemleben, Christoph; Schmiedl, Gerhard; Schulz, Hartmut (2003): Spatial productivity variations during formation of sapropels S5 and S6 in the Mediterranean Sea: Evidence from Ba content…	no	Weldeab, S et al. (2003): Age and stable oxygen isotope ratios of Globigerinoides ruber from sediment core M44/3_KL83 in the eastern Mediterranean Sea. doi:10.1594/PANGAEA.69823,*In Supplement to: Weldeab, Syee; Emeis, Kay-Christian; Hemleben, Christoph; Schmiedl, Gerhard; Schulz, Hartmut (2003): Spatial productivity variations during formation of sapropels S5 and S6 in the Mediterranean Sea: Evi…	NaN	NaN	NaN	S_site_M44_3_KL83_AR
296	M51_3_569_3	33.45	32.58	-1294	Mšbius, J et al. (2011): Chemical composition of Holocene sediment core M51/3_569-3 from the Eastern Mediterranean Sea. doi:10.1594/PANGAEA.758620,*In Supplement to: Mšbius, JŸrgen; Lahajnar, Niko; Emeis, Kay-Christian (2010): Diagenetic control of nitrogen isotope ratios in Holocene sapropels and recent sediments from the Eastern Mediterranean Sea. Biogeosciences, 7, 3901-3914, doi:10.5194/bg-7-…	no	Mšbius, J et al. (2011): Chemical composition of Holocene sediment core M51/3_569-3 from the Eastern Mediterranean Sea. doi:10.1594/PANGAEA.758620,*In Supplement to: Mšbius, JŸrgen; Lahajnar, Niko; Emeis, Kay-Christian (2010): Diagenetic control of nitrogen isotope ratios in Holocene sapropels and recent sediments from the Eastern Mediterranean Sea. Biogeosciences, 7, 3901-3914, doi:10.5194/bg-7-…	NaN	NaN	NaN	S_site_M51_3_569_3_AR
297	M54_2_11_2	11.1	-87.83	-3334	Schacht, U et al. (2008): (Appendix A2) Chemical composition of sediment core M54/2_11-2. doi:10.1594/PANGAEA.782454,*In Supplement to: Schacht, Ulrike; Wallmann, Klaus; Kutterolf, Steffen; Schmidt, Mark (2008): Volcanogenic sediment-seawater interactions and the geochemistry of pore waters. Chemical Geology, 249(3-4), 321-338, doi:10.1016/j.chemgeo.2008.01.026	no	Schacht, U et al. (2008): (Appendix F) Petrology and ages of ash layers. doi:10.1594/PANGAEA.782464,*In Supplement to: Schacht, Ulrike; Wallmann, Klaus; Kutterolf, Steffen; Schmidt, Mark (2008): Volcanogenic sediment-seawater interactions and the geochemistry of pore waters. Chemical Geology, 249(3-4), 321-338, doi:10.1016/j.chemgeo.2008.01.026	NaN	NaN	NaN	S_site_M54_2_11_2_AR
298	M54_2_13	11.34	-87.31	-1200	Schacht, U et al. (2008): (Appendix C2) Chemical composition of sediment core M54/2_13. doi:10.1594/PANGAEA.782455,*In Supplement to: Schacht, Ulrike; Wallmann, Klaus; Kutterolf, Steffen; Schmidt, Mark (2008): Volcanogenic sediment-seawater interactions and the geochemistry of pore waters. Chemical Geology, 249(3-4), 321-338, doi:10.1016/j.chemgeo.2008.01.026	no	Schacht, U et al. (2008): (Appendix F) Petrology and ages of ash layers. doi:10.1594/PANGAEA.782464,*In Supplement to: Schacht, Ulrike; Wallmann, Klaus; Kutterolf, Steffen; Schmidt, Mark (2008): Volcanogenic sediment-seawater interactions and the geochemistry of pore waters. Chemical Geology, 249(3-4), 321-338, doi:10.1016/j.chemgeo.2008.01.026	NaN	NaN	NaN	S_site_M54_2_13_AR
299	M54_2_2	11.34	-87.31	-1205	Schacht, U et al. (2008): (Appendix B2) Chemical composition of sediment core M54/2_2. doi:10.1594/PANGAEA.782456,*In Supplement to: Schacht, Ulrike; Wallmann, Klaus; Kutterolf, Steffen; Schmidt, Mark (2008): Volcanogenic sediment-seawater interactions and the geochemistry of pore waters. Chemical Geology, 249(3-4), 321-338, doi:10.1016/j.chemgeo.2008.01.026	no	Schacht, U et al. (2008): (Appendix F) Petrology and ages of ash layers. doi:10.1594/PANGAEA.782464,*In Supplement to: Schacht, Ulrike; Wallmann, Klaus; Kutterolf, Steffen; Schmidt, Mark (2008): Volcanogenic sediment-seawater interactions and the geochemistry of pore waters. Chemical Geology, 249(3-4), 321-338, doi:10.1016/j.chemgeo.2008.01.026	NaN	NaN	NaN	S_site_M54_2_2_AR
300	M5_2_91MC	19.9	38.46	-1782	Edelman-Furstenberg, Y et al. (2001): TOC of sediment core M5/2_91MC. doi:10.1594/PANGAEA.77541,*In Supplement to: Edelman-Furstenberg, Yael; Scherbacher, Maria; Hemleben, Christoph; Almogi-Labin, Ahuva (2001): Deep-sea benthic foraminifera from the central Red Sea. Journal of Foraminiferal Research, 31(1), 48-59, doi:10.2113/0310048	no	Edelman-Furstenberg, Y et al. (2001): (Table 2) Age determination of sediment core M5/2_91MC. doi:10.1594/PANGAEA.734147,*In Supplement to: Edelman-Furstenberg, Yael; Scherbacher, Maria; Hemleben, Christoph; Almogi-Labin, Ahuva (2001): Deep-sea benthic foraminifera from the central Red Sea. Journal of Foraminiferal Research, 31(1), 48-59, doi:10.2113/0310048	NaN	NaN	NaN	S_site_M5_2_91MC_AR
301	M5_2_93MC	19.99	38.21	-929	Edelman-Furstenberg, Y et al. (2001): TOC of sediment core M5/2_93MC. doi:10.1594/PANGAEA.77540,*In Supplement to: Edelman-Furstenberg, Yael; Scherbacher, Maria; Hemleben, Christoph; Almogi-Labin, Ahuva (2001): Deep-sea benthic foraminifera from the central Red Sea. Journal of Foraminiferal Research, 31(1), 48-59, doi:10.2113/0310048	no	Edelman-Furstenberg, Y et al. (2001): (Table 2) Age determination of sediment core M5/2_93MC. doi:10.1594/PANGAEA.734148,*In Supplement to: Edelman-Furstenberg, Yael; Scherbacher, Maria; Hemleben, Christoph; Almogi-Labin, Ahuva (2001): Deep-sea benthic foraminifera from the central Red Sea. Journal of Foraminiferal Research, 31(1), 48-59, doi:10.2113/0310048	NaN	NaN	NaN	S_site_M5_2_93MC_AR
302	M5_2_98MC	19.72	37.53	-579	Edelman-Furstenberg, Y et al. (2001): TOC of sediment core M5/2_98MC. doi:10.1594/PANGAEA.77538,*In Supplement to: Edelman-Furstenberg, Yael; Scherbacher, Maria; Hemleben, Christoph; Almogi-Labin, Ahuva (2001): Deep-sea benthic foraminifera from the central Red Sea. Journal of Foraminiferal Research, 31(1), 48-59, doi:10.2113/0310048	no	Edelman-Furstenberg, Y et al. (2001): (Table 2) Age determination of sediment core M5/2_98MC. doi:10.1594/PANGAEA.734149,*In Supplement to: Edelman-Furstenberg, Yael; Scherbacher, Maria; Hemleben, Christoph; Almogi-Labin, Ahuva (2001): Deep-sea benthic foraminifera from the central Red Sea. Journal of Foraminiferal Research, 31(1), 48-59, doi:10.2113/0310048	NaN	NaN	NaN	S_site_M5_2_98MC_AR
303	M70_1_730	39.56	18.46	-612	Fink, HG et al. (2012): (Table 3) Grain size analyses of sediment core GeoB11185-1. doi:10.1594/PANGAEA.784410,*In: Fink, Hiske G; Wienberg, Claudia; Hebbeln, Dierk; McGregor, Helen V; Schmiedl, Gerhard; Taviani, Marco; Freiwald, AndrŽ (2012): Radiocarbon dating on cold-water corals, grain size, Corg, and benthic foraminfera assemblage of two sediment cores from the Ionian Sea. doi:10.1594/PANGAE…	no	Fink, HG et al. (2012): (Table 2) AMS 14C of sediment cores GeoB11185-1 and GeoB11186-1. doi:10.1594/PANGAEA.784409,*In: Fink, Hiske G; Wienberg, Claudia; Hebbeln, Dierk; McGregor, Helen V; Schmiedl, Gerhard; Taviani, Marco; Freiwald, AndrŽ (2012): Radiocarbon dating on cold-water corals, grain size, Corg, and benthic foraminfera assemblage of two sediment cores from the Ionian Sea. doi:10.1594/P…	NaN	NaN	NaN	S_site_M70_1_730_AR
304	MD01_2378	-13.08	121.79	-1783	Kawamura, H et al. (2006): (Appendix A) Organic carbon and chlorin concentration of sediment core MD01-2378. doi:10.1594/PANGAEA.263758,*In Supplement to: Kawamura, Hiroshi; Holbourn, Ann E L; Kuhnt, Wolfgang (2006): Climate variability and land-ocean interactions in the Indo Pacific Warm Pool: A 460-ka palynological and organic geochemical record from the Timor Sea. Marine Micropaleontology, 59(…	yes	Holbourn, AEL et al. (2005): (Figure 2) Stable Isotopes on benthic foraminifera of sediment core MD01-2378. doi:10.1594/PANGAEA.263755,*In Supplement to: Holbourn, Ann E L; Kuhnt, Wolfgang; Kawamura, Hiroshi; Jian, Zhimin; Grootes, Pieter Meiert; Erlenkeuser, Helmut; Xu, Jian (2005): Orbitally-paced paleoproductivity variations in the Timor Sea and Indonesian Throughflow variability during the la…	NaN	NaN	NaN	S_site_MD01_2378_AR
305	MD01_2415	53.95	149.96	-822	NŸrnberg, D; Tiedemann, R (2004): (Appendix 2) Carbon and carbonate content of sediment core MD01-2415. doi:10.1594/PANGAEA.218143,*In Supplement to: NŸrnberg, Dirk; Tiedemann, Ralf (2004): Environmental change in the Sea of Okhotsk during the last 1.1 million years. Paleoceanography, 19, PA4011, doi:10.1029/2004PA001023	no	NŸrnberg, D; Tiedemann, R (2004): (Appendix 1) Sedimentology of core MD01-2415. doi:10.1594/PANGAEA.218142,*In Supplement to: NŸrnberg, Dirk; Tiedemann, Ralf (2004): Environmental change in the Sea of Okhotsk during the last 1.1 million years. Paleoceanography, 19, PA4011, doi:10.1029/2004PA001023	NaN	NŸrnberg, D; Tiedemann, R (2004): (Appendix 1) Sedimentology of core MD01-2415. doi:10.1594/PANGAEA.218142,*In Supplement to: NŸrnberg, Dirk; Tiedemann, Ralf (2004): Environmental change in the Sea of Okhotsk during the last 1.1 million years. Paleoceanography, 19, PA4011, doi:10.1029/2004PA001023	NaN	S_site_MD01_2415_AR
306	MD01_2416	51.27	167.73	-2317	Gebhardt, H et al. (2008): Total organic carbon (TOC) of sediment core MD01-2416. doi:10.1594/PANGAEA.626605,*In Supplement to: Gebhardt, Holger; Sarnthein, Michael; Grootes, Pieter Meiert; Kiefer, Thorsten; KŸhn, Hartmut; Schmieder, Frank; Ršhl, Ursula (2008): Paleonutrient and productivity records from the subarctic North Pacific for Pleistocene glacial terminations I to V. Paleoceanography, 23…	no	Sarnthein, Michael (2007): Radiocarbon Ages on Neogloboquadrina pachyderma sinistral of sediment core MD01-2416. doi:10.1594/PANGAEA.611686	NaN	NaN	NaN	S_site_MD01_2416_AR
307	MD02_2489	54.39	-148.92	-3640	Gebhardt, H et al. (2008): Total, inorganic and organic carbon content of sediment core MD02-2489. doi:10.1594/PANGAEA.708664,*In Supplement to: Gebhardt, Holger; Sarnthein, Michael; Grootes, Pieter Meiert; Kiefer, Thorsten; KŸhn, Hartmut; Schmieder, Frank; Ršhl, Ursula (2008): Paleonutrient and productivity records from the subarctic North Pacific for Pleistocene glacial terminations I to V. Pal…	no	Gebhardt, H et al. (2008): Radiocarbon ages of sediment core MD02-2489. doi:10.1594/PANGAEA.708672,*In Supplement to: Gebhardt, Holger; Sarnthein, Michael; Grootes, Pieter Meiert; Kiefer, Thorsten; KŸhn, Hartmut; Schmieder, Frank; Ršhl, Ursula (2008): Paleonutrient and productivity records from the subarctic North Pacific for Pleistocene glacial terminations I to V. Paleoceanography, 23, PA4212, …	NaN	NaN	NaN	S_site_MD02_2489_AR
308	MD03_2698	38.24	-10.39	-4602	Alt-Epping, Ulrich (2009): Geochemical sediment properties of sediment core MD03-2698 from the levee of the Lisbon Canyon. doi:10.1594/PANGAEA.718098	no	Lebreiro, SM et al. (2009): (Table 1) Age model of sediment core MD03-2698. doi:10.1594/PANGAEA.733440,*In Supplement to: Lebreiro, Susana Martin; Voelker, Antje HL; Vizcaino, Alexis; Abrantes, Fatima F; Alt-Epping, Ulrich; Jung, S; Thouveny, Nicolas; Grˆcia, Eulˆlia (2009): Sediment instability on the Portuguese continental margin under abrupt glacial climate changes (last 60 kyr). Quaternary Sc…	NaN	NaN	NaN	S_site_MD03_2698_AR
309	MD04_2876	24.84	64.01	-828	Pichevin, L., E. Bard, P. Martinez, and I. Billy. 2007. Evidence of ventilation changes in the Arabian Sea during the late Quaternary: Implication for denitrification and nitrous oxide emission. Global Biogeochem. Cycles, 21, GB4008.------------------: ftp://ftp.ncdc.noaa.gov/pub/data/paleo/paleocean/sediment_files/complete/md4-2876-tab.txt	no	Pichevin, LE et al. (2007): Age model of sediment core MD04-2876. doi:10.1594/PANGAEA.727192,*In Supplement to: Pichevin, Laetitia E; Bard, Edouard; Martinez, Philippe; Billy, Isabelle (2007): Evidence of ventilation changes in the Arabian Sea during the late Quaternary: Implication for denitrification and nitrous oxide emission. Global Biogeochemical Cycles, 21, GB4008, doi:10.1029/2006GB002852	NaN	NaN	NaN	S_site_MD04_2876_AR
310	MD04_2879	22.55	64.05	-920	Jaeschke, Andrea; Ziegler, Martin; Hopmans, Ellen C; Reichart, Gerd-Jan; Lourens, Lucas J; Schouten, Stefan; Sinninghe DamstŽ, Jaap S (2009): Figure 4. Geochemistry on sediment core MD04-2879. doi:10.1594/PANGAEA.742495	no	Jaeschke, Andrea; Ziegler, Martin; Hopmans, Ellen C; Reichart, Gerd-Jan; Lourens, Lucas J; Schouten, Stefan; Sinninghe DamstŽ, Jaap S (2009): Figure 4. Geochemistry on sediment core MD04-2879. doi:10.1594/PANGAEA.742495	NaN	NaN	NaN	S_site_MD04_2879_AR
311	MD80_304	-51.0533	67.5867	-1930	Rosenthal, Y et al. (1995): (Table 5) TOC, metal elements of sediment core MD80-304. doi:10.1594/PANGAEA.52700,*In Supplement to: Rosenthal, Yair; Boyle, Edwards A; Labeyrie, Laurent D; Oppo, Delia W (1995): Glacial enrichments of authigenic Cd and U in Subantarctic sediments: A climatic control on the elements' oceanic budget?. Paleoceanography, 10(3), 395-414, doi:10.1029/95PA00310	no	Labeyrie, LD; Duplessy, J-C (1985): (Table 2) Age model of sediment core MD80-304. doi:10.1594/PANGAEA.726092,*In Supplement to: Labeyrie, Laurent D; Duplessy, Jean-Claude (1985): Changes in the oceanic 13C/12C ratio during the last 140.000 years: high latitude surface water records. Palaeogeography, Palaeoclimatology, Palaeoecology, 50(2-3), 217-240, doi:10.1016/0031-0182(85)90069-0	NaN	NaN	NaN	S_site_MD80_304_AR
312	MD84_641	33.02	32.38	-1375	Fontugne, MR; Calvert, SE (1992): Table 1a. Compositional data on core MD84-641. doi:10.1594/PANGAEA.55449,*In Supplement to: Fontugne, Michel R; Calvert, Stephen E (1992): Late Pleistocene variability of the carbon isotopic composition of organic matter in the eastern Mediterranean: monitor of changes in carbon sources and atmospheric CO2 concentrations. Paleoceanography, 7(1), 1-20, doi:10.1029…	no	Fontugne, MR; Calvert, SE (1992): Table 1a. Compositional data on core MD84-641. doi:10.1594/PANGAEA.55449,*In Supplement to: Fontugne, Michel R; Calvert, Stephen E (1992): Late Pleistocene variability of the carbon isotopic composition of organic matter in the eastern Mediterranean: monitor of changes in carbon sources and atmospheric CO2 concentrations. Paleoceanography, 7(1), 1-20, doi:10.1029…	NaN	NaN	NaN	S_site_MD84_641_AR
313	MD88_769	-46.068	90.1139	-3420	Rosenthal, Y et al. (1995): (Table 4) TOC, metal abundance of sediment core MD88-769. doi:10.1594/PANGAEA.52702,*In Supplement to: Rosenthal, Yair; Boyle, Edwards A; Labeyrie, Laurent D; Oppo, Delia W (1995): Glacial enrichments of authigenic Cd and U in Subantarctic sediments: A climatic control on the elements' oceanic budget?. Paleoceanography, 10(3), 395-414, doi:10.1029/95PA00310	yes	Catubig, NR et al. (1998): (Appendix 1) Compilation of calcium carbonate concentrations from deep sea sediments during the last glacial maximum. doi:10.1594/PANGAEA.726359,*In Supplement to: Catubig, Nina R; Archer, David E; Francois, Roger; deMenocal, Peter B; Howard, William R; Yu, Ein-Fen (1998): Global deep-sea burial rate of calcium carbonate during the last glacial maximum. Paleoceanography…	NaN		NaN	S_site_MD88_769_AR
314	MD90_963	5.04	73.53	-2446	Schulte, S et al. (1999): (Figure 8) Organic geochemistry of sediment core MD90-963. doi:10.1594/PANGAEA.55876,*In Supplement to: Schulte, Sonja; Rostek, Frauke; Bard, Edouard; Rullkštter, JŸrgen; Marchal, Olivier (1999): Variations of oxygen-minimum and primary productivity recorded in sediments of the Arabian Sea. Earth and Planetary Science Letters, 173(3), 205-221, doi:10.1016/S0012-821X(99)0…	yes	Bassinot, FC et al. (1994): (Table 1) Age model of sediment core MD90-963. doi:10.1594/PANGAEA.60025,*In Supplement to: Bassinot, Franck C; Labeyrie, Laurent D; Vincent, Edith; Quidelleur, Xavier; Shackleton, Nicholas J; Lancelot, Yves (1994): The astronomical theory of climate and the age of the Brunhes-Matuyama magnetic reversal. Earth and Planetary Science Letters, 126(1-3), 91-108, doi:10.101…	NaN	NaN	NaN	S_site_MD90_963_AR
315	MD95_2024	50.21	-45.69	-3539	Weber, ME et al. (2001): Figure 2. Downcore variations in core MD95-2024. doi:10.1594/PANGAEA.778963,*In Supplement to: Weber, Michael E; Mayer, Larry A; Hillaire-Marcel, Claude; Bilodeau, G; Rack, Frank R; Hiscott, Richard N; Aksu, Ali E (2001): Derivation of d18O from sediment core log data: Implications for millennial-scale climate change in the Labrador Sea. Paleoceanography, 16(5), 503-514, …	yes	Weber, ME et al. (2001): Age model of sediment core MD95-2024. doi:10.1594/PANGAEA.778949,*In Supplement to: Weber, Michael E; Mayer, Larry A; Hillaire-Marcel, Claude; Bilodeau, G; Rack, Frank R; Hiscott, Richard N; Aksu, Ali E (2001): Derivation of d18O from sediment core log data: Implications for millennial-scale climate change in the Labrador Sea. Paleoceanography, 16(5), 503-514, doi:10.1029…	NaN	Weber, ME et al. (2001): Figure 2. Downcore variations in core MD95-2024. doi:10.1594/PANGAEA.778963,*In Supplement to: Weber, Michael E; Mayer, Larry A; Hillaire-Marcel, Claude; Bilodeau, G; Rack, Frank R; Hiscott, Richard N; Aksu, Ali E (2001): Derivation of d18O from sediment core log data: Implications for millennial-scale climate change in the Labrador Sea. Paleoceanography, 16(5), 503-514, …	NaN	S_site_MD95_2024_AR
316	MD95_2039	40.58	-10.35	-3381	Thomson, J et al. (1999): Carbonate and TOC of sediment core MD95-2039. doi:10.1594/PANGAEA.59911,*In Supplement to: Thomson, John; Nixon, S; Summerhayes, Colin P; Schšnfeld, Joachim; Zahn, Rainer; Grootes, Pieter Meiert (1999): Implications for sedimentation changes on the Iberian margin over the last two glacial/interglacial transitions from (230Th-excess)0 systematics. Earth and Planetary Scie…	no	Thomson, J et al. (1999): Age model of sediment core MD95-2039. doi:10.1594/PANGAEA.59929,*In Supplement to: Thomson, John; Nixon, S; Summerhayes, Colin P; Schšnfeld, Joachim; Zahn, Rainer; Grootes, Pieter Meiert (1999): Implications for sedimentation changes on the Iberian margin over the last two glacial/interglacial transitions from (230Th-excess)0 systematics. Earth and Planetary Science Lett…	NaN	NaN	NaN	S_site_MD95_2039_AR
317	MD95_2040	40.58	-9.86	-2465	Schšnfeld, J et al. (2003): Organic carbon of sediment core MD95-2040. doi:10.1594/PANGAEA.82056,*In Supplement to: Schšnfeld, Joachim; Zahn, Rainer; de Abreu, Lucia (2003): Surface to deep water response to rapid climate changes at the western Iberian Margin. Global and Planetary Change, 36(4), 237-264, doi:10.1016/S0921-8181(02)00197-2	yes	Vogelsang, E et al. (2001): Age control of sediment core MD95-2040. doi:10.1594/PANGAEA.59705,*In Supplement to: Vogelsang, Elke; Sarnthein, Michael; Pflaumann, Uwe (2001): d18O Stratigraphy, chronology, and sea surface temperatures of Atlantic sediment records (GLAMAP-2000 Kiel). Berichte-Reports, Institut fŸr Geowissenschaften, UniversitŠt Kiel, 13, 13+244 pp., doi:10.2312/reports-ifg.2001.13*d…	NaN	NaN	NaN	S_site_MD95_2040_AR
318	MD96_2086	-25.81	12.13	-3606	Bertrand, P et al. (2002): BioSil indet, CaCO3 and TOC data of sediment core MD96-2086. doi:10.1594/PANGAEA.57844,*Supplement to: Bertrand, Philippe; Giraudeau, Jaques; MalaizŽ, Bruno; Martinez, Philippe; Gallinari, Morgane; Pedersen, Thomas F; Pierre, Catherine; VŽnec-PeyrŽ, Marie-ThŽrse (2002): Occurrence of an exceptional carbonate dissolution episode during early glacial isotope stage 6 in t…	no	Jacot des Combes, H; Abelmann, A (2007): (Appendix A) Radiolarian abundances in sediment core MD96-2086. doi:10.1594/PANGAEA.714493,*In Supplement to: Jacot des Combes, HŽlne; Abelmann, Andrea (2007): A 350 kyr Radiolarian record off LŸderitz, Namibia - evidence for changes in the upwelling regime. Marine Micropaleontology, 62(3), 194-210, doi:10.1016/j.marmicro.2006.08.004	NaN	NaN	NaN	S_site_MD96_2086_AR
319	MD97_2151	8.73	109.87	-1598	Zhao, M et al. (2001): Carbon content in sediment core MD97-2151. doi:10.1594/PANGAEA.65427,*In Supplement to: Zhao, Meixun; Huang, Chi-Yue; Wang, Chia-Chun; Wei, Ganjian (2006): A millennial-scale U37K' sea-surface temperature record from the South China Sea (8¡N) over the last 150 kyr: Monsoon and sea-level influence. Palaeogeography, Palaeoclimatology, Palaeoecology, 236(1-2), 39-55, doi:10.10…	no	Zhao, M et al. (2011): Table 1 Control points for the age model for core MD972151. doi:10.1594/PANGAEA.759804,*In Supplement to: Zhao, Meixun; Huang, Chi-Yue; Wang, Chia-Chun; Wei, Ganjian (2006): A millennial-scale U37K' sea-surface temperature record from the South China Sea (8¡N) over the last 150 kyr: Monsoon and sea-level influence. Palaeogeography, Palaeoclimatology, Palaeoecology, 236(1-2)…	NaN	NaN	NaN	S_site_MD97_2151_AR
320	ME0005A_24JC	0.02	-86.46	-2941	Kienast, M., S.S. Kienast, S.E. Calvert, T.I. Eglinton, G. Mollenhauer, R. François, and A.C. Mix. 2006. Eastern Pacific cooling and Atlantic overturning circulation during the last deglaciation. Nature, 443, 846 - 849.------------------: ftp://ftp.ncdc.noaa.gov/pub/data/paleo/paleocean/sediment_files/complete/me5a24jc-tab.txt	no	Kienast, M., S.S. Kienast, S.E. Calvert, T.I. Eglinton, G. Mollenhauer, R. François, and A.C. Mix. 2006. Eastern Pacific cooling and Atlantic overturning circulation during the last deglaciation. Nature, 443, 846 - 849.------------------: ftp://ftp.ncdc.noaa.gov/pub/data/paleo/paleocean/sediment_files/complete/me5a24jc-tab.txt	NaN	NaN	NaN	S_site_ME0005A_24JC_AR
321	ME0005_24JC	0.02	-86.46	-2941	Kienast, S.S., M. Kienast, A.C. Mix, S.E. Calvert, and R. Francois. 2007. Thorium-230 normalized particle flux and sediment focusing in the Panama Basin region during the last 30,000 years. Paleoceanography, 22, PA2213. Lyle, M., A.C. Mix, and N.G. Pisias. 2002. Patterns of CaCO3 deposition in the eastern tropical Pacific Ocean for the last 150 kyr: Evidence for a southeast Pacific depositional s…	no	Kienast, S.S., M. Kienast, A.C. Mix, S.E. Calvert, and R. Francois. 2007. Thorium-230 normalized particle flux and sediment focusing in the Panama Basin region during the last 30,000 years. Paleoceanography, 22, PA2213. Lyle, M., A.C. Mix, and N.G. Pisias. 2002. Patterns of CaCO3 deposition in the eastern tropical Pacific Ocean for the last 150 kyr: Evidence for a southeast Pacific depositional s…	NaN	NaN	NaN	S_site_ME0005_24JC_AR
322	ME0005_27JC	-1.85	-82.79	-2203	Kienast, S.S., M. Kienast, A.C. Mix, S.E. Calvert, and R. Francois. 2007. Thorium-230 normalized particle flux and sediment focusing in the Panama Basin region during the last 30,000 years. Paleoceanography, 22, PA2213. Lyle, M., A.C. Mix, and N.G. Pisias. 2002. Patterns of CaCO3 deposition in the eastern tropical Pacific Ocean for the last 150 kyr: Evidence for a southeast Pacific depositional s…	no	Kienast, S.S., M. Kienast, A.C. Mix, S.E. Calvert, and R. Francois. 2007. Thorium-230 normalized particle flux and sediment focusing in the Panama Basin region during the last 30,000 years. Paleoceanography, 22, PA2213. Lyle, M., A.C. Mix, and N.G. Pisias. 2002. Patterns of CaCO3 deposition in the eastern tropical Pacific Ocean for the last 150 kyr: Evidence for a southeast Pacific depositional s…	NaN	NaN	NaN	S_site_ME0005_27JC_AR
323	MR06_04_PC24A	60.26	-179.42	-852	Kim, S et al. (2011): CaCO3, biogenic opal, TOC, and d15N ratios of sediment core MR06-04_PC24A. doi:10.1594/PANGAEA.770416,*In Supplement to: Kim, Sunghan; Khim, Boo-Keun; Uchida, Masao; Itaki, Takuya; Tada, Ryuji (2011): Millennial-scale paleoceanographic events and implication for the intermediate-water ventilation in the northern slope area of the Bering Sea during the last 71 kyrs. Global an…	no	Kim, S et al. (2011): (Table 2) Age determination of sediment core MR06-04_PC24A. doi:10.1594/PANGAEA.770418,*In Supplement to: Kim, Sunghan; Khim, Boo-Keun; Uchida, Masao; Itaki, Takuya; Tada, Ryuji (2011): Millennial-scale paleoceanographic events and implication for the intermediate-water ventilation in the northern slope area of the Bering Sea during the last 71 kyrs. Global and Planetary Cha…	NaN	NaN	NaN	S_site_MR06_04_PC24A_AR
324	MSM05_5_712_2	78.92	6.77	-1389	MŸller, J et al. (2012): Biomarker analyses and accumulation rates of sediment core MSM05/5_712-2. doi:10.1594/PANGAEA.779625,*In Supplement to: MŸller, Juliane; Werner, Kirstin; Stein, Ruediger; Fahl, Kirsten; Moros, Matthias; Jansen, Eystein (2012): Holocene cooling culminates in sea ice oscillations in Fram Strait. Quaternary Science Reviews, 47, 1-14, doi:10.1016/j.quascirev.2012.04.024	no	Werner, K et al. (2013): Distribution of planktic foraminifera and stable istopes of sediment core MSM05/5_712-2. doi:10.1594/PANGAEA.770168,*In Supplement to: Werner, Kirstin; Spielhagen, Robert F; Bauch, Dorothea; Hass, Hanns Christian; Kandiano, Evgeniya S (2013): Atlantic Water advection versus sea-ice advances in the eastern Fram Strait during the last 9 ka - multiproxy evidence for a two-ph…	NaN	Werner, K et al. (2013): Distribution of planktic foraminifera and stable istopes of sediment core MSM05/5_712-2. doi:10.1594/PANGAEA.770168,*In Supplement to: Werner, Kirstin; Spielhagen, Robert F; Bauch, Dorothea; Hass, Hanns Christian; Kandiano, Evgeniya S (2013): Atlantic Water advection versus sea-ice advances in the eastern Fram Strait during the last 9 ka - multiproxy evidence for a two-ph…	NaN	S_site_MSM05_5_712_2_AR
325	MSM05_5_723_2	79.16	5.34	-1351	MŸller, J et al. (2012): Biomarker analyses and accumulation rates of sediment core MSM05/5_723-2. doi:10.1594/PANGAEA.779626,*In Supplement to: MŸller, Juliane; Werner, Kirstin; Stein, Ruediger; Fahl, Kirsten; Moros, Matthias; Jansen, Eystein (2012): Holocene cooling culminates in sea ice oscillations in Fram Strait. Quaternary Science Reviews, 47, 1-14, doi:10.1016/j.quascirev.2012.04.024	no	MŸller, J et al. (2012): Biomarker analyses and accumulation rates of sediment core MSM05/5_723-2. doi:10.1594/PANGAEA.779626,*In Supplement to: MŸller, Juliane; Werner, Kirstin; Stein, Ruediger; Fahl, Kirsten; Moros, Matthias; Jansen, Eystein (2012): Holocene cooling culminates in sea ice oscillations in Fram Strait. Quaternary Science Reviews, 47, 1-14, doi:10.1016/j.quascirev.2012.04.024	NaN	NaN	MŸller, J et al. (2012): Biomarker analyses and accumulation rates of sediment core MSM05/5_723-2. doi:10.1594/PANGAEA.779626,*In Supplement to: MŸller, Juliane; Werner, Kirstin; Stein, Ruediger; Fahl, Kirsten; Moros, Matthias; Jansen, Eystein (2012): Holocene cooling culminates in sea ice oscillations in Fram Strait. Quaternary Science Reviews, 47, 1-14, doi:10.1016/j.quascirev.2012.04.024	S_site_MSM05_5_723_2_AR
326	NH15P	22.68	-106.47	-420	Ganeshram, R.S., and T.F. Pedersen. 1998. Glacial-interglacial variability in upwelling and bioproductivity off NW Mexico: Implications for Quaternary paleoclimate. Paleoceanography 13(6):634-645.------------------: ftp://ftp.ncdc.noaa.gov/pub/data/paleo/paleocean/sediment_files/complete/nh15p-tab.txt	no	Ganeshram, R.S., and T.F. Pedersen. 1998. Glacial-interglacial variability in upwelling and bioproductivity off NW Mexico: Implications for Quaternary paleoclimate. Paleoceanography 13(6):634-645.------------------: ftp://ftp.ncdc.noaa.gov/pub/data/paleo/paleocean/sediment_files/complete/nh15p-tab.txt	NaN	NaN	NaN	S_site_NH15P_AR
327	NH22P	23.52	-106.52	-2025	Ganeshram, R.S., and T.F. Pedersen. 1998. Glacial-interglacial variability in upwelling and bioproductivity off NW Mexico: Implications for Quaternary paleoclimate. Paleoceanography 13(6):634-645.------------------: ftp://ftp.ncdc.noaa.gov/pub/data/paleo/paleocean/sediment_files/complete/nh22p-tab.txt	no	Ganeshram, R.S., and T.F. Pedersen. 1998. Glacial-interglacial variability in upwelling and bioproductivity off NW Mexico: Implications for Quaternary paleoclimate. Paleoceanography 13(6):634-645.------------------: ftp://ftp.ncdc.noaa.gov/pub/data/paleo/paleocean/sediment_files/complete/nh22p-tab.txt	NaN	NaN	NaN	S_site_NH22P_AR
328	NH8P	22.39	-107.07	-1018	Ganeshram, R.S., and T.F. Pedersen. 1998. Glacial-interglacial variability in upwelling and bioproductivity off NW Mexico: Implications for Quaternary paleoclimate. Paleoceanography 13(6):634-645.------------------: ftp://ftp.ncdc.noaa.gov/pub/data/paleo/paleocean/sediment_files/complete/nh8p-tab.txt	no	Ganeshram, R.S., and T.F. Pedersen. 1998. Glacial-interglacial variability in upwelling and bioproductivity off NW Mexico: Implications for Quaternary paleoclimate. Paleoceanography 13(6):634-645.------------------: ftp://ftp.ncdc.noaa.gov/pub/data/paleo/paleocean/sediment_files/complete/nh8p-tab.txt	NaN	NaN	NaN	S_site_NH8P_AR
329	NIOP455	23.55	65.95	-1002	Reichart, G.J., L.J. Lourens, and W.J. Zachariasse. 1998. Temporal variability in the northern Arabian Sea Oxygen Minimum Zone(OMZ) during the last 225,000 years. Paleoceanography 13:607-621.------------------: ftp://ftp.ncdc.noaa.gov/pub/data/paleo/paleocean/sediment_files/complete/niop455-tab.txt	no	Reichart, G.J., L.J. Lourens, and W.J. Zachariasse. 1998. Temporal variability in the northern Arabian Sea Oxygen Minimum Zone(OMZ) during the last 225,000 years. Paleoceanography 13:607-621.------------------: ftp://ftp.ncdc.noaa.gov/pub/data/paleo/paleocean/sediment_files/complete/niop455-tab.txt	NaN	NaN	NaN	S_site_NIOP455_AR
330	NIOP464	22.25	63.58	-1470	Reichart, G.J., L.J. Lourens, and W.J. Zachariasse. 1998. Temporal variability in the northern Arabian Sea Oxygen Minimum Zone(OMZ) during the last 225,000 years. Paleoceanography 13:607-621.------------------: ftp://ftp.ncdc.noaa.gov/pub/data/paleo/paleocean/sediment_files/complete/niop464-tab.txt	no	Reichart, G.J., L.J. Lourens, and W.J. Zachariasse. 1998. Temporal variability in the northern Arabian Sea Oxygen Minimum Zone(OMZ) during the last 225,000 years. Paleoceanography 13:607-621.------------------: ftp://ftp.ncdc.noaa.gov/pub/data/paleo/paleocean/sediment_files/complete/niop464-tab.txt	NaN	NaN	NaN	S_site_NIOP464_AR
331	NIOP497	17.45	57.95	-1885	Reichart, G.J., L.J. Lourens, and W.J. Zachariasse. 1998. Temporal variability in the northern Arabian Sea Oxygen Minimum Zone(OMZ) during the last 225,000 years. Paleoceanography 13:607-621.------------------: ftp://ftp.ncdc.noaa.gov/pub/data/paleo/paleocean/sediment_files/complete/niop497-tab.txt	no	Reichart, G.J., L.J. Lourens, and W.J. Zachariasse. 1998. Temporal variability in the northern Arabian Sea Oxygen Minimum Zone(OMZ) during the last 225,000 years. Paleoceanography 13:607-621.------------------: ftp://ftp.ncdc.noaa.gov/pub/data/paleo/paleocean/sediment_files/complete/niop497-tab.txt	NaN	NaN	NaN	S_site_NIOP497_AR
332	NW3	50.83	8.89	-196	Wunderlich, JŸrgen; Mayer, Bernhard (1998): Paleoecological investigation of Hessische Senke at site NW3. doi:10.1594/PANGAEA.54583	no	Wunderlich, JŸrgen (2006): Paleoecological investigation of Hessische Senke at site NW3. doi:10.1594/PANGAEA.357106	NaN	NaN	NaN	S_site_NW3_AR
333	ODP1168A	-42.61	144.41	-2463	Nuernberg, D., N. Brughmans, J. Schönfeld, U.S. Ninnemann, and C. Dullo. 2004. Paleo-export productivity, terrigenous flux, and sea surface temperature around Tasmania - Implications for glacial/interglacial changes in the Subtropical Convergence Zone. in Exon, N., J.P. Kennett, and M. Malone (eds.) The Cenozic Southern Ocean:Tectonics, Sedimentation and Climate Change Between Australia and Antar…	no	Nuernberg, D., N. Brughmans, J. Schönfeld, U.S. Ninnemann, and C. Dullo. 2004. Paleo-export productivity, terrigenous flux, and sea surface temperature around Tasmania - Implications for glacial/interglacial changes in the Subtropical Convergence Zone. in Exon, N., J.P. Kennett, and M. Malone (eds.) The Cenozic Southern Ocean:Tectonics, Sedimentation and Climate Change Between Australia and Antar…	NaN	NaN	NaN	S_site_ODP1168A_AR
334	ODP1172A	-43.96	49.93	-2622	Nuernberg, D., N. Brughmans, J. Schönfeld, U.S. Ninnemann, and C. Dullo. 2004. Paleo-export productivity, terrigenous flux, and sea surface temperature around Tasmania - Implications for glacial/interglacial changes in the Subtropical Convergence Zone. in Exon, N., J.P. Kennett, and M. Malone (eds.) The Cenozic Southern Ocean:Tectonics, Sedimentation and Climate Change Between Australia and Antar…	no	Nuernberg, D., N. Brughmans, J. Schönfeld, U.S. Ninnemann, and C. Dullo. 2004. Paleo-export productivity, terrigenous flux, and sea surface temperature around Tasmania - Implications for glacial/interglacial changes in the Subtropical Convergence Zone. in Exon, N., J.P. Kennett, and M. Malone (eds.) The Cenozic Southern Ocean:Tectonics, Sedimentation and Climate Change Between Australia and Antar…	NaN	NaN	NaN	S_site_ODP1172A_AR
335	ODP1240	0.2	-86	-2921	Pichevin, L.E., B.C. Reynolds, R.S. Ganeshram, I. Cacho, L. Pena, K. Keefe and R.M. Ellam. 2009. Enhanced carbon pump inferred from relaxation of nutrient limitation in the glacial ocean. Nature, 459, 1114-1117.------------------: ftp://ftp.ncdc.noaa.gov/pub/data/paleo/paleocean/sediment_files/complete/odp1240p-tab.txt	no	Robinson, R.S., P. Martinez, L.D. Pena, and I. Cacho. 2009. Nitrogen isotopic evidence for deglacial changes in nutrient supply in the eastern equatorial Pacific. Paleoceanography, 24, PA4213.------------------: ftp://ftp.ncdc.noaa.gov/pub/data/paleo/paleocean/sediment_files/complete/odp1240-tab.txt	NaN	NaN	NaN	S_site_ODP1240_AR
336	ODP797	38.62	134.54	-2862	Tada, R., T. Irino, and I. Koizumi. 1999. Land-ocean linkages over orbital and millennial timescales recorded in late Quaternary sediments of the Japan Sea. Paleoceanography 14(2):236-247.------------------: ftp://ftp.ncdc.noaa.gov/pub/data/paleo/paleocean/sediment_files/complete/odp797-tab.txt	no	Tada, R., T. Irino, and I. Koizumi. 1999. Land-ocean linkages over orbital and millennial timescales recorded in late Quaternary sediments of the Japan Sea. Paleoceanography 14(2):236-247.------------------: ftp://ftp.ncdc.noaa.gov/pub/data/paleo/paleocean/sediment_files/complete/odp797-tab.txt	NaN	NaN	NaN	S_site_ODP797_AR
337	Orgon4_KS8	23.47	59.19	-2900	Sirocko, F et al. (2000): Stable isotope data and sedimentology of core Orgon4-KS8. doi:10.1594/PANGAEA.52392,*In Supplement to: Sirocko, Frank; Garbe-Schšnberg, Carl-Dieter; Devey, Colin W (2000): Processes controlling trace element geochemistry of Arabian Sea sediments during the last 25,000 years. Global and Planetary Change, 26(1-3), 217-303, doi:10.1016/S0921-8181(00)00046-1	no	Sirocko, Frank (2002): Sedimentology on core Orgon4-KS8. doi:10.1594/PANGAEA.77654	NaN	Sirocko, Frank (2002): Sedimentology on core Orgon4-KS8. doi:10.1594/PANGAEA.77654	NaN	S_site_Orgon4_KS8_AR
338	P7	2.6	-83.99	-3085	Kienast, S.S., M. Kienast, A.C. Mix, S.E. Calvert, and R. Francois. 2007. Thorium-230 normalized particle flux and sediment focusing in the Panama Basin region during the last 30,000 years. Paleoceanography, 22, PA2213. Lyle, M., A.C. Mix, and N.G. Pisias. 2002. Patterns of CaCO3 deposition in the eastern tropical Pacific Ocean for the last 150 kyr: Evidence for a southeast Pacific depositional s…	no	Winn, Kyaw (2013): Age model of sediment core P7. doi:10.1594/PANGAEA.811789	NaN	NaN	NaN	S_site_P7_AR
339	PG1111	69.55	90.21	-52	Harwart, SK et al. (1999): Geochemistry of sediment profile PG1111. doi:10.1594/PANGAEA.55795,*In Supplement to: Harwart, Stefanie K; Hagedorn, Birgit; Melles, Martin; Wand, Ulrich (1999): Lithological and biochemical properties in sediments of Lama Lake as indicators for the late Pleistocene and Holocene ecosystem development of the southern Taymyr Peninsula, Central Siberia. Boreas, 28(1), 167-…	no	Nowaczyk, NR et al. (2001): Paleointensities calculated for upper Holocene part of sediment core PG1111. GeoForschungsZentrum Potsdam, doi:10.1594/PANGAEA.57978,*In Supplement to: Nowaczyk, Norbert R; Harwart, Stefanie K; Melles, Martin (2001): Impact of early diagenesis and bulk particle grain size distribution on estimates of relative geomagnetic paleointensity variations in sediments from Lama…	NaN	NaN	NaN	S_site_PG1111_AR
340	PG1161	-66.05	100.7	-7.1	Kulbe, Thomas (2006): Sedimentology of core PG1161. doi:10.1594/PANGAEA.422411	yes	Kulbe, Thomas (2006): Age model of sediment core PG1161. doi:10.1594/PANGAEA.433041*Kulbe, Thomas (2006): Age determination of sediment profile PG1161. doi:10.1594/PANGAEA.438873*Kulbe, Thomas (2006): Age model of sediment profile PG1161. doi:10.1594/PANGAEA.438884	NaN	NaN	NaN	S_site_PG1161_AR
341	PG1164	-66.29	100.86	-12.5	Kulbe, Thomas (2006): Sedimentology of core PG1164. doi:10.1594/PANGAEA.422413	no	Kulbe, Thomas (2006): Age model of sediment core PG1164. doi:10.1594/PANGAEA.422434	NaN	NaN	NaN	S_site_PG1164_AR
342	PG1165	-66.24	100.6	-101.4	Kulbe, Thomas (2006): Sedimentology of core PG1165. doi:10.1594/PANGAEA.422414	no	Kulbe, Thomas (2006): Age model of sediment core PG1165. doi:10.1594/PANGAEA.433042	NaN	NaN	NaN	S_site_PG1165_AR
343	PG1169	-66.27	100.61	-11.1	Kulbe, Thomas (2006): Sedimentology of core PG1169. doi:10.1594/PANGAEA.422415	no	Kulbe, Thomas (2006): Age model of sediment core PG1169. doi:10.1594/PANGAEA.422435	NaN	NaN	NaN	S_site_PG1169_AR
344	PG1170	-66.24	100.79	-101.4	Kulbe, Thomas (2006): Sedimentology of core PG1170. doi:10.1594/PANGAEA.422416	no	Kulbe, Thomas (2006): Age model of sediment core PG1170. doi:10.1594/PANGAEA.422436	NaN	NaN	NaN	S_site_PG1170_AR
345	PG1172	-66.24	100.7	-17.2	Kulbe, Thomas (2006): Sedimentology of core PG1172. doi:10.1594/PANGAEA.422418	yes	Kulbe, Thomas (2006): Age model of sediment core PG1172. doi:10.1594/PANGAEA.433044*Kulbe, Thomas (2006): Age determination of sediment profile PG1172. doi:10.1594/PANGAEA.438878*Kulbe, Thomas (2006): Age model of sediment profile PG1172. doi:10.1594/PANGAEA.438887	NaN	NaN	NaN	S_site_PG1172_AR
346	PG1173	-66.25	100.78	-90.7	Kulbe, Thomas (2006): Sedimentology of core PG1173. doi:10.1594/PANGAEA.422419	yes	Kulbe, Thomas (2006): Age model of sediment core PG1173. doi:10.1594/PANGAEA.422437*Kulbe, Thomas (2006): Age determination of sediment core PG1173. doi:10.1594/PANGAEA.422445	NaN	NaN	NaN	S_site_PG1173_AR
347	PG1179	-66.2	100.85	-148.7	Kulbe, Thomas (2006): Sedimentology of core PG1179. doi:10.1594/PANGAEA.422423	no	Kulbe, Thomas (2006): Age determination of sediment profile PG1179. doi:10.1594/PANGAEA.438880	NaN	NaN	NaN	S_site_PG1179_AR
348	PG1180	-66.27	100.66	-36.9	Kulbe, Thomas (2006): Sedimentology of core PG1180. doi:10.1594/PANGAEA.422424	no	Kulbe, Thomas (2006): Age model of sediment core PG1180. doi:10.1594/PANGAEA.422438	NaN	NaN	NaN	S_site_PG1180_AR
349	PG1182	-66.3	100.73	-61.9	Kulbe, Thomas (2006): Sedimentology of core PG1182. doi:10.1594/PANGAEA.422426	no	Kulbe, Thomas (2006): Age determination of sediment core PG1182. doi:10.1594/PANGAEA.422447	NaN	NaN	NaN	S_site_PG1182_AR
350	PG1183	-66.31	100.83	-49.7	Kulbe, Thomas (2006): Sedimentology of core PG1183. doi:10.1594/PANGAEA.422427	no	Kulbe, Thomas (2006): Age model of sediment core PG1183. doi:10.1594/PANGAEA.433049	NaN	NaN	NaN	S_site_PG1183_AR
351	PG1200	73.33	-25.21	-12	Wagner, Bernd; Melles, Martin (1999): Sedimentology of core PG1200. doi:10.1594/PANGAEA.55971	no	Wagner, Bernd; Melles, Martin (1999): Sedimentology of core PG1200. doi:10.1594/PANGAEA.55971	NaN	NaN	NaN	S_site_PG1200_AR
352	PG1204	73.34	-25.22	-27	Wagner, Bernd; Melles, Martin (1999): Sedimentology of core PG1204. doi:10.1594/PANGAEA.55972	no	Wagner, Bernd; Melles, Martin (1999): Sedimentology of core PG1204. doi:10.1594/PANGAEA.55972	NaN	NaN	NaN	S_site_PG1204_AR
353	PG1205	72.72	-22.47	-21	Wagner, B et al. (2000): (Fig. 4) Physical properties, grain-size distribution and biogeochemical composition of sediment core PG1205. doi:10.1594/PANGAEA.55973,*In Supplement to: Wagner, Bernd; Melles, Martin; Hahne, JŸrgen; Niessen, Frank; Hubberten, Hans-Wolfgang (2000): Holocene deglaciation and climate history of Geographical Society Island, East Greenland - evidence from lake sediments. Pal…	no	Wagner, B et al. (2000): (Fig. 4) Physical properties, grain-size distribution and biogeochemical composition of sediment core PG1205. doi:10.1594/PANGAEA.55973,*In Supplement to: Wagner, Bernd; Melles, Martin; Hahne, JŸrgen; Niessen, Frank; Hubberten, Hans-Wolfgang (2000): Holocene deglaciation and climate history of Geographical Society Island, East Greenland - evidence from lake sediments. Pal…	NaN	NaN	NaN	S_site_PG1205_AR
354	PG1212	72.71	-22.5	-9	Wagner, B et al. (2000): (Fig. 5) Physical properties and biogeochemical composition of sediment core PG1212. doi:10.1594/PANGAEA.55974,*In Supplement to: Wagner, Bernd; Melles, Martin; Hahne, JŸrgen; Niessen, Frank; Hubberten, Hans-Wolfgang (2000): Holocene deglaciation and climate history of Geographical Society Island, East Greenland - evidence from lake sediments. Palaeogeography, Palaeoclima…	no	Wagner, Bernd; Heiri, Oliver; Hoyer, Doreen (2006): Biogeochemistry of Site PG1212. Institut fŸr Geophysik und Geologie, UniversitŠt Leipzig, doi:10.1594/PANGAEA.441522	NaN	NaN	NaN	S_site_PG1212_AR
355	PG1214	70.6	-21.54	-63	Wagner, B; Melles, M (2001): Physical properties and age model of Site PG1214. doi:10.1594/PANGAEA.55975,*In Supplement to: Wagner, Bernd; Melles, Martin (2001): A Holocene seabird record from Raffles S¿ sediments, East Greenland, in response to climatic and oceanic changes. Boreas, 30(3), 228-239, doi:10.1111/j.1502-3885.2001.tb01224.x	no	Wagner, B; Melles, M (2001): Physical properties and age model of Site PG1214. doi:10.1594/PANGAEA.55975,*In Supplement to: Wagner, Bernd; Melles, Martin (2001): A Holocene seabird record from Raffles S¿ sediments, East Greenland, in response to climatic and oceanic changes. Boreas, 30(3), 228-239, doi:10.1111/j.1502-3885.2001.tb01224.x	NaN	NaN	NaN	S_site_PG1214_AR
356	PG1215	-71.35	13.42	-99	Schwab, Markus (1999): Geochemistry and mineralogy on sediment core PG1215. doi:10.1594/PANGAEA.55236	no	Schwab, Markus (1999): Geochemistry and mineralogy on sediment core PG1215. doi:10.1594/PANGAEA.55236	NaN	Schwab, Markus (1999): Geochemistry and mineralogy on sediment core PG1215. doi:10.1594/PANGAEA.55236	NaN	S_site_PG1215_AR
357	PG1216	-71.34	13.46	-120	Schwab, Markus (1999): Geochemistry and mineralogy on sediment core PG1216. doi:10.1594/PANGAEA.55237	no	Schwab, Markus (1999): Geochemistry and mineralogy on sediment core PG1216. doi:10.1594/PANGAEA.55237	NaN	Schwab, Markus (1999): Geochemistry and mineralogy on sediment core PG1216. doi:10.1594/PANGAEA.55237	NaN	S_site_PG1216_AR
358	PG1217	-70.77	11.84	-34	Schwab, Markus (1999): Geochemistry and mineralogy of sediment core PG1217. doi:10.1594/PANGAEA.55238	no	Schwab, Markus (1999): Geochemistry and mineralogy of sediment core PG1217. doi:10.1594/PANGAEA.55238	NaN	Schwab, Markus (1999): Geochemistry and mineralogy of sediment core PG1217. doi:10.1594/PANGAEA.55238	NaN	S_site_PG1217_AR
359	PG1221	-70.76	11.75	-4	Schwab, Markus (1999): Geochemistry and mineralogy of sediment core PG1221. doi:10.1594/PANGAEA.55239	no	Schwab, Markus (1999): Geochemistry and mineralogy of sediment core PG1221. doi:10.1594/PANGAEA.55239	NaN	Schwab, Markus (1999): Geochemistry and mineralogy of sediment core PG1221. doi:10.1594/PANGAEA.55239	NaN	S_site_PG1221_AR
360	PG1238	79.12	95.13	-17.2	Raab, Alexandra; Hubberten, Hans-Wolfgang (2003): Geochemistry and mineralogy of sediment core PS1238. doi:10.1594/PANGAEA.106782	no	Raab, Alexandra; Hubberten, Hans-Wolfgang (2003): Age determinations of sediment core PG1238. doi:10.1594/PANGAEA.106764	NaN	NaN	NaN	S_site_PG1238_AR
361	PG1440	73.32	124.25	-23	Schwamborn, G et al. (2002): Age determinations and sedimentology of core PG1440 from Lake Nikolai on Arga Island. doi:10.1594/PANGAEA.128662,*In Supplement to: Schwamborn, Georg; Rachold, Volker; Grigoriev, Mikhail N (2002): Late Quaternary Sedimentation History of the Lena Delta. Quaternary International, 89(1), 119-134, doi:10.1016/S1040-6182(01)00084-2	no	Schwamborn, G et al. (2002): Age determinations and sedimentology of core PG1440 from Lake Nikolai on Arga Island. doi:10.1594/PANGAEA.128662,*In Supplement to: Schwamborn, Georg; Rachold, Volker; Grigoriev, Mikhail N (2002): Late Quaternary Sedimentation History of the Lena Delta. Quaternary International, 89(1), 119-134, doi:10.1016/S1040-6182(01)00084-2	NaN	NaN	NaN	S_site_PG1440_AR
362	PG1984	69.4	123.83	-81	Biskaborn, BK et al. (2012): (Fig. 7) Organic geochemistry of sediment core PG1984. doi:10.1594/PANGAEA.776413,*In Supplement to: Biskaborn, Boris Kolumban; Herzschuh, Ulrike; Bolshiyanov, Dimitry Yu; Savelieva, Larissa A; Diekmann, Bernhard (2012): Environmental variability in northeastern Siberia during the last ~13300 yr inferred from lake diatoms and sediment-geochemical parameters. Palaeogeo…	no	Biskaborn, BK et al. (2012): (Table 1) Age determination of sediment core PG1984. doi:10.1594/PANGAEA.776407,*In Supplement to: Biskaborn, Boris Kolumban; Herzschuh, Ulrike; Bolshiyanov, Dimitry Yu; Savelieva, Larissa A; Diekmann, Bernhard (2012): Environmental variability in northeastern Siberia during the last ~13300 yr inferred from lake diatoms and sediment-geochemical parameters. Palaeogeogr…	NaN	NaN	NaN	S_site_PG1984_AR
363	PM9499_2	75.5	115.55	-48	MŸller-Lupp, T et al. (2000): TOC, d13C and accumulation rates of core PM9499-2, Laptev Sea. doi:10.1594/PANGAEA.77114,*In Supplement to: MŸller-Lupp, Thomas; Bauch, Henning A; Erlenkeuser, Helmut; Hefter, Jens; Kassens, Heidemarie; Thiede, Jšrn (2000): Changes in the deposition of terrestrial organic matter on the Laptev Sea shelf during the Holocene: evidence from stable carbon isotopes. Intern…	no	MŸller-Lupp, T et al. (2000): TOC, d13C and accumulation rates of core PM9499-2, Laptev Sea. doi:10.1594/PANGAEA.77114,*In Supplement to: MŸller-Lupp, Thomas; Bauch, Henning A; Erlenkeuser, Helmut; Hefter, Jens; Kassens, Heidemarie; Thiede, Jšrn (2000): Changes in the deposition of terrestrial organic matter on the Laptev Sea shelf during the Holocene: evidence from stable carbon isotopes. Intern…	NaN	NaN	MŸller-Lupp, T et al. (2000): TOC, d13C and accumulation rates of core PM9499-2, Laptev Sea. doi:10.1594/PANGAEA.77114,*In Supplement to: MŸller-Lupp, Thomas; Bauch, Henning A; Erlenkeuser, Helmut; Hefter, Jens; Kassens, Heidemarie; Thiede, Jšrn (2000): Changes in the deposition of terrestrial organic matter on the Laptev Sea shelf during the Holocene: evidence from stable carbon isotopes. Intern…	S_site_PM9499_2_AR
364	PO158_1_0004_1	68.8	-17.71	-1481	Lackschewitz, Klas S (2009): (Table A10) Carbonate, total organic carbon and sulphur content of sediment core PO158/1_0004/1. doi:10.1594/PANGAEA.712756	no	Lackschewitz, Klas S (2000): Age model and sedimentation rate of core PO158/1_0004/1. doi:10.1594/PANGAEA.57320	NaN	NaN	NaN	S_site_PO158_1_0004_1_AR
365	PO158_1_0006_1	69.2	-16.82	-950	Lackschewitz, Klas S (2009): (Table A10) Carbonate, total organic carbon and sulphur content of sediment core PO158/1_0006/1. doi:10.1594/PANGAEA.712758	no	Lackschewitz, Klas S (2000): Age model and sedimentation rate of core PO158/1_0006/1. doi:10.1594/PANGAEA.57321	NaN	NaN	NaN	S_site_PO158_1_0006_1_AR
366	PO158_1_0020_2	68	-18.53	-858	Lackschewitz, Klas S (2009): (Table A10) Carbonate, total organic carbon and sulphur content of sediment core PO158/1_0020/2. doi:10.1594/PANGAEA.712773	no	Lackschewitz, Klas S (2000): Age model and sedimentation rate of core PO158/1_0020/2. doi:10.1594/PANGAEA.57322	NaN	NaN	NaN	S_site_PO158_1_0020_2_AR
367	PO287_06_3G	41.34	-8.99	-84	Abrantes, FF et al. (2011): (Appendix 3) Carbon, nitrogen and carbonate composition of sediment core PO287-06-3G obtained during Poseidon cruise PO287. doi:10.1594/PANGAEA.784856,*In Supplement to: Abrantes, Fatima F; Rodrigues, Teresa; Montanari, B; Santos, C; Witt, L; Lopes, Cristina; Voelker, Antje HL (2011): Climate of the last millennium at the southern pole of the North Atlantic Oscillation…	no	Abrantes, FF et al. (2011): (Appendix 1) Stable isotope ratios of planktonic foraminifers in sediment core PO287-06-3G obtained during Poseidon cruise PO287. doi:10.1594/PANGAEA.784854,*In Supplement to: Abrantes, Fatima F; Rodrigues, Teresa; Montanari, B; Santos, C; Witt, L; Lopes, Cristina; Voelker, Antje HL (2011): Climate of the last millennium at the southern pole of the North Atlantic Oscil…	NaN	NaN	NaN	S_site_PO287_06_3G_AR
368	PS1170_3	-63.51	-44.53	-3745	FŸtterer, DK et al. (1988): Sedimentology of core PS1170-3. doi:10.1594/PANGAEA.51549,*In Supplement to: FŸtterer, Dieter K; Grobe, Hannes; GrŸnig, Sigrun (1988): Quaternary sediment patterns in the Weddell Sea: relations and environmental conditions. Paleoceanography, 3(5), 551-561, doi:10.1029/PA003i005p00551	yes	FŸtterer, DK et al. (1988): Age model of sediment core PS1170-3. doi:10.1594/PANGAEA.50564,*In Supplement to: FŸtterer, Dieter K; Grobe, Hannes; GrŸnig, Sigrun (1988): Quaternary sediment patterns in the Weddell Sea: relations and environmental conditions. Paleoceanography, 3(5), 551-561, doi:10.1029/PA003i005p00551*Frank, M et al. (1995): (Table 1) Age model and sedimentation rates of core PS117…	NaN	NaN	NaN	S_site_PS1170_3_AR
369	PS1172_1	-63.45	-44.61	-3817	FŸtterer, DK et al. (1988): Sedimentology of core PS1172-1. doi:10.1594/PANGAEA.51552,*In Supplement to: FŸtterer, Dieter K; Grobe, Hannes; GrŸnig, Sigrun (1988): Quaternary sediment patterns in the Weddell Sea: relations and environmental conditions. Paleoceanography, 3(5), 551-561, doi:10.1029/PA003i005p00551	no	FŸtterer, DK et al. (1988): Age model of sediment core PS1172-1. doi:10.1594/PANGAEA.50565,*In Supplement to: FŸtterer, Dieter K; Grobe, Hannes; GrŸnig, Sigrun (1988): Quaternary sediment patterns in the Weddell Sea: relations and environmental conditions. Paleoceanography, 3(5), 551-561, doi:10.1029/PA003i005p00551	NaN	NaN	NaN	S_site_PS1172_1_AR
370	PS1243_1	69.37	-6.55	-2711	Birgisdottir, Lovisa; Thiede, Jšrn (2002): Carbon and density analysis of sediment core PS1243-1. doi:10.1594/PANGAEA.87536	no	Birgisdottir, Lovisa; Thiede, Jšrn (2002): Accumulation rates of sediment core PS1243-1. doi:10.1594/PANGAEA.87432	NaN	Birgisdottir, Lovisa; Thiede, Jšrn (2002): Carbon and density analysis of sediment core PS1243-1. doi:10.1594/PANGAEA.87536	NaN	S_site_PS1243_1_AR
371	PS1244_2	69.37	-8.66	-2127	Birgisdottir, Lovisa; Thiede, Jšrn (2002): Carbon and density analysis of sediment core PS1244-2. doi:10.1594/PANGAEA.87427	no	Birgisdottir, Lovisa; Thiede, Jšrn (2002): Carbon and density analysis of sediment core PS1244-2. doi:10.1594/PANGAEA.87427	NaN	Birgisdottir, Lovisa; Thiede, Jšrn (2002): Carbon and density analysis of sediment core PS1244-2. doi:10.1594/PANGAEA.87427	NaN	S_site_PS1244_2_AR
372	PS1245_1	69.38	-10.79	-1766	Birgisdottir, Lovisa; Thiede, Jšrn (2002): Carbon and density analysis of sediment core PS1245-1. doi:10.1594/PANGAEA.87428	yes	Birgisdottir, Lovisa; Thiede, Jšrn (2002): Carbon and density analysis of sediment core PS1245-1. doi:10.1594/PANGAEA.87428*Birgisdottir, Lovisa; Thiede, Jšrn (2002): Accumulation rates of sediment core PS1245-1. doi:10.1594/PANGAEA.87433	NaN	Birgisdottir, Lovisa; Thiede, Jšrn (2002): Carbon and density analysis of sediment core PS1245-1. doi:10.1594/PANGAEA.87428	NaN	S_site_PS1245_1_AR
[truncated: 189 more rows]
